# Supplementary material for: Culture-independent detection and characterisation of Mycobacterium tuberculosis and M. africanum in sputum samples using shotgun metagenomics on a benchtop sequencer
Source: PeerJ. 2014 Sep 23;2:e585. doi: 10.7717/peerj.585 (PMC4179564; doi:10.7717/peerj.585)
Supplement: Supplemental Information 2 [file peerj-02-585-s002.txt]

chrom	pos	ERR234261	ERR234145	ERR234142	ERR234106	ERR159958	ERR159956	SRR011186	ERR046898	ERR047002	ERR025840	ERR046967	ERR046882	ERR038270	ERR023746	ERR025424	ERR046986	ERR038253	ERR047012	ERR039330	ERR046897	ERR072038	ERR039340	ERR072051	ERR046989
gi|448814763|ref|NC_000962.3|	467	A	A	A	A	A	A	A	A	A	A	A	A	A	A	A	A	A	A	A	A	A	A	A	G
gi|448814763|ref|NC_000962.3|	1533	G	G	G	G	G	G	C	G	G	G	G	G	G	G	G	G	G	G	G	G	G	G	G	G
gi|448814763|ref|NC_000962.3|	1681	A	A	A	A	A	A	G	A	A	A	A	A	A	A	A	A	A	A	A	A	A	A	A	A
gi|448814763|ref|NC_000962.3|	1794	G	G	G	G	G	G	C	G	G	G	G	G	G	G	G	G	G	G	G	G	G	G	G	G
gi|448814763|ref|NC_000962.3|	1845	G	G	G	G	G	G	C	G	G	G	G	G	G	G	G	G	G	G	G	G	G	G	G	G
gi|448814763|ref|NC_000962.3|	1849	C	C	C	C	C	C	C	C	C	A	A	A	A	C	C	C	C	C	C	C	C	C	C	C
gi|448814763|ref|NC_000962.3|	1941	T	T	T	T	T	T	C	T	T	T	T	T	T	T	T	T	T	T	T	T	T	T	T	T
gi|448814763|ref|NC_000962.3|	1960	G	G	G	G	C	C	G	G	G	G	G	G	G	G	G	G	G	G	G	G	G	G	G	G
gi|448814763|ref|NC_000962.3|	1977	G	G	G	G	G	G	G	G	G	G	G	G	G	G	G	G	G	G	G	G	G	A	A	G
gi|448814763|ref|NC_000962.3|	1983	C	C	C	C	C	C	G	C	C	C	C	C	C	C	C	C	C	C	C	C	C	C	C	C
gi|448814763|ref|NC_000962.3|	2021	G	G	G	G	G	G	C	G	G	G	G	G	G	G	G	G	G	G	G	G	G	G	G	G
gi|448814763|ref|NC_000962.3|	2144	A	A	A	A	A	A	G	A	A	A	A	A	A	A	A	A	A	A	A	A	A	A	A	A
gi|448814763|ref|NC_000962.3|	2260	G	G	G	G	G	G	C	G	G	G	G	G	G	G	G	G	G	G	G	G	G	G	G	G
gi|448814763|ref|NC_000962.3|	2291	A	A	A	A	A	A	G	A	A	A	A	A	A	A	A	A	A	A	A	A	A	A	A	A
gi|448814763|ref|NC_000962.3|	2333	T	T	T	T	T	T	G	T	T	T	T	T	T	T	T	T	T	T	T	T	T	T	T	T
gi|448814763|ref|NC_000962.3|	2347	A	A	A	A	A	A	A	A	A	A	A	A	A	A	A	A	A	A	A	A	A	A	A	G
gi|448814763|ref|NC_000962.3|	2381	C	C	C	C	C	C	T	C	C	C	C	C	C	C	C	C	C	C	C	C	C	C	C	C
gi|448814763|ref|NC_000962.3|	2453	A	A	A	A	A	A	C	A	A	A	A	A	A	A	A	A	A	A	A	A	A	A	A	A
gi|448814763|ref|NC_000962.3|	2507	T	T	T	T	T	T	C	T	T	T	T	T	T	T	T	T	T	T	T	T	T	T	T	T
gi|448814763|ref|NC_000962.3|	2532	C	C	C	C	C	C	C	C	C	T	T	T	T	T	T	T	T	T	T	T	T	T	T	C
gi|448814763|ref|NC_000962.3|	2565	C	C	C	C	C	C	T	C	C	C	C	C	C	C	C	C	C	C	C	C	C	C	C	C
gi|448814763|ref|NC_000962.3|	2579	G	G	G	G	G	G	G	A	G	G	G	G	G	G	G	G	G	G	G	G	G	G	G	G
gi|448814763|ref|NC_000962.3|	2849	A	A	A	A	A	A	G	A	A	A	A	A	A	A	A	A	A	A	A	A	A	A	A	A
gi|448814763|ref|NC_000962.3|	2966	C	C	C	C	C	C	T	C	C	C	C	C	C	C	C	C	C	C	C	C	C	C	C	C
gi|448814763|ref|NC_000962.3|	2975	T	T	T	T	T	T	G	T	T	T	T	T	T	T	T	T	T	T	T	T	T	T	T	T
gi|448814763|ref|NC_000962.3|	2987	C	C	C	C	C	C	T	C	C	C	C	C	C	C	C	C	C	C	C	C	C	C	C	C
gi|448814763|ref|NC_000962.3|	2996	T	T	T	T	T	T	A	T	T	T	T	T	T	T	T	T	T	T	T	T	T	T	T	T
gi|448814763|ref|NC_000962.3|	3020	T	T	T	T	T	T	C	T	T	T	T	T	T	T	T	T	T	T	T	T	T	T	T	T
gi|448814763|ref|NC_000962.3|	3140	C	C	C	C	C	C	G	C	C	C	C	C	C	C	C	C	C	C	C	C	C	C	C	C
gi|448814763|ref|NC_000962.3|	3177	G	G	G	G	G	G	C	G	G	G	G	G	G	G	G	G	G	G	G	G	G	G	G	G
gi|448814763|ref|NC_000962.3|	3181	G	G	G	G	G	G	A	G	G	G	G	G	G	G	G	G	G	G	G	G	G	G	G	G
gi|448814763|ref|NC_000962.3|	3191	C	C	C	C	C	C	T	C	C	C	C	C	C	C	C	C	C	C	C	C	C	C	C	C
gi|448814763|ref|NC_000962.3|	3192	A	G	G	A	A	A	A	A	A	A	A	A	A	A	A	A	A	A	A	A	A	A	A	A
gi|448814763|ref|NC_000962.3|	3330	A	A	A	A	A	A	C	A	A	A	A	A	A	A	A	A	A	A	A	A	A	A	A	A
gi|448814763|ref|NC_000962.3|	3334	C	C	C	C	C	C	T	C	C	C	C	C	C	C	C	C	C	C	C	C	C	C	C	C
gi|448814763|ref|NC_000962.3|	3366	T	T	T	T	T	T	C	T	T	T	T	T	T	T	T	T	T	T	T	T	T	T	T	T
gi|448814763|ref|NC_000962.3|	3375	C	C	C	C	C	C	T	C	C	C	C	C	C	C	C	C	C	C	C	C	C	C	C	C
gi|448814763|ref|NC_000962.3|	3396	T	T	T	T	T	T	C	T	T	T	T	T	T	T	T	T	T	T	T	T	T	T	T	T
gi|448814763|ref|NC_000962.3|	3420	G	G	G	G	G	G	C	G	G	G	G	G	G	G	G	G	G	G	G	G	G	G	G	G
gi|448814763|ref|NC_000962.3|	3446	C	C	C	C	C	C	C	C	C	C	C	T	T	C	C	C	C	C	C	C	C	C	C	C
gi|448814763|ref|NC_000962.3|	3452	T	C	C	T	T	T	T	T	T	T	T	T	T	T	T	T	T	T	T	T	T	T	T	T
gi|448814763|ref|NC_000962.3|	3564	G	G	G	G	G	G	A	G	G	G	G	G	G	G	G	G	G	G	G	G	G	G	G	G
gi|448814763|ref|NC_000962.3|	3567	A	A	A	A	A	A	G	A	A	A	A	A	A	A	A	A	A	A	A	A	A	A	A	A
gi|448814763|ref|NC_000962.3|	3580	T	T	T	T	T	T	C	T	T	T	T	T	T	T	T	T	T	T	T	T	T	T	T	T
gi|448814763|ref|NC_000962.3|	3591	T	T	T	T	T	T	C	T	T	T	T	T	T	T	T	T	T	T	T	T	T	T	T	T
gi|448814763|ref|NC_000962.3|	3657	T	T	T	T	T	T	C	T	T	T	T	T	T	T	T	T	T	T	T	T	T	T	T	T
gi|448814763|ref|NC_000962.3|	3751	T	T	T	T	T	T	T	T	T	T	T	T	T	T	T	T	T	T	T	T	T	T	T	G
gi|448814763|ref|NC_000962.3|	4013	C	C	C	C	C	C	C	C	C	C	C	C	C	C	C	C	C	C	C	C	C	C	C	C
gi|448814763|ref|NC_000962.3|	4043	T	T	T	T	T	T	C	T	T	T	T	T	T	T	T	T	T	T	T	T	T	T	T	T
gi|448814763|ref|NC_000962.3|	4223	T	T	T	T	T	T	C	T	T	T	T	T	T	T	T	T	T	T	T	T	T	T	T	T
gi|448814763|ref|NC_000962.3|	4224	T	T	T	T	T	T	C	T	T	T	T	T	T	T	T	T	T	T	T	T	T	T	T	T
gi|448814763|ref|NC_000962.3|	4480	C	C	C	C	C	C	C	C	C	C	C	C	C	C	C	C	C	C	C	C	C	C	C	T
gi|448814763|ref|NC_000962.3|	4538	T	T	T	T	T	T	C	T	T	T	T	T	T	T	T	T	T	T	T	T	T	T	T	T
gi|448814763|ref|NC_000962.3|	4771	A	A	A	A	A	A	A	A	A	A	A	A	A	A	A	A	A	G	A	A	A	A	A	A
gi|448814763|ref|NC_000962.3|	4892	C	C	C	C	C	C	A	C	C	C	C	C	C	C	C	C	C	C	C	C	C	C	C	C
gi|448814763|ref|NC_000962.3|	5075	C	C	C	C	C	C	C	T	C	C	C	C	C	C	C	C	C	C	C	C	C	C	C	C
gi|448814763|ref|NC_000962.3|	5452	G	G	G	G	G	G	A	G	G	G	G	G	G	G	G	G	G	G	G	G	G	G	G	G
gi|448814763|ref|NC_000962.3|	5472	C	C	C	C	C	C	C	C	C	C	A	C	C	C	C	C	C	C	C	C	C	C	C	C
gi|448814763|ref|NC_000962.3|	5752	G	G	G	G	G	G	G	G	G	G	G	G	G	G	G	G	G	G	G	G	G	G	G	A
gi|448814763|ref|NC_000962.3|	6112	G	G	G	G	G	G	G	C	C	G	G	G	G	G	G	G	G	G	G	G	G	G	G	G
gi|448814763|ref|NC_000962.3|	6124	C	C	C	C	C	C	C	C	T	C	C	C	C	C	C	C	C	C	C	C	C	C	C	C
gi|448814763|ref|NC_000962.3|	6140	G	G	G	G	G	G	G	G	G	G	G	G	G	G	G	G	G	G	T	G	G	G	G	G
gi|448814763|ref|NC_000962.3|	6406	C	C	C	C	C	C	C	C	C	C	C	C	C	C	C	C	C	C	C	C	C	C	C	T
gi|448814763|ref|NC_000962.3|	6446	T	T	T	T	G	G	G	G	G	G	G	G	G	G	G	G	G	G	G	G	G	G	G	T
gi|448814763|ref|NC_000962.3|	6454	C	C	C	C	C	C	T	C	C	C	C	C	C	C	C	C	C	C	C	C	C	C	C	C
gi|448814763|ref|NC_000962.3|	6721	C	C	C	C	C	C	T	C	C	C	C	C	C	C	C	C	C	C	C	C	C	C	C	C
gi|448814763|ref|NC_000962.3|	7093	T	T	T	T	T	T	C	T	T	T	T	T	T	T	T	T	T	T	T	T	T	T	T	T
gi|448814763|ref|NC_000962.3|	7362	C	C	C	C	C	C	C	C	C	C	C	C	C	C	C	C	C	C	C	C	C	C	C	C
gi|448814763|ref|NC_000962.3|	7585	C	C	C	C	C	C	C	C	C	C	C	C	C	C	C	C	C	C	C	C	C	G	G	C
gi|448814763|ref|NC_000962.3|	7763	T	T	T	T	T	T	C	T	T	T	T	T	T	T	T	T	T	T	T	T	T	T	T	T
gi|448814763|ref|NC_000962.3|	7835	A	A	A	A	A	A	G	A	A	A	A	A	A	A	A	A	A	A	A	A	A	A	A	A
gi|448814763|ref|NC_000962.3|	7937	A	A	A	A	A	A	G	A	A	A	A	A	A	A	A	A	A	A	A	A	A	A	A	A
gi|448814763|ref|NC_000962.3|	7970	T	T	T	T	T	T	C	T	T	T	T	T	T	T	T	T	T	T	T	T	T	T	T	T
gi|448814763|ref|NC_000962.3|	7988	G	G	G	G	G	G	C	G	G	G	G	G	G	G	G	G	G	G	G	G	G	G	G	G
gi|448814763|ref|NC_000962.3|	8039	T	T	T	T	T	T	C	T	T	T	T	T	T	T	T	T	T	T	T	T	T	T	T	T
gi|448814763|ref|NC_000962.3|	8054	T	T	T	T	T	T	C	T	T	T	T	T	T	T	T	T	T	T	T	T	T	T	T	T
gi|448814763|ref|NC_000962.3|	8135	C	C	C	C	C	C	C	C	C	C	C	C	C	C	C	C	C	C	C	C	C	C	T	C
gi|448814763|ref|NC_000962.3|	8198	T	T	T	T	T	T	C	T	T	T	T	T	T	T	T	T	T	T	T	T	T	T	T	T
gi|448814763|ref|NC_000962.3|	8219	T	T	T	T	T	T	C	T	T	T	T	T	T	T	T	T	T	T	T	T	T	T	T	T
gi|448814763|ref|NC_000962.3|	8285	C	C	C	C	C	C	C	C	C	C	C	C	C	C	C	C	C	C	C	C	C	C	C	T
gi|448814763|ref|NC_000962.3|	8399	T	T	T	T	T	T	C	T	T	T	T	T	T	T	T	T	T	T	T	T	T	T	T	T
gi|448814763|ref|NC_000962.3|	8414	C	C	C	C	C	C	C	C	C	C	C	C	T	C	C	C	C	C	C	C	C	C	C	C
gi|448814763|ref|NC_000962.3|	8452	C	C	C	C	C	C	C	T	T	C	C	C	C	C	C	C	C	C	C	C	C	C	C	C
gi|448814763|ref|NC_000962.3|	8493	T	C	C	C	C	C	C	C	C	C	C	C	C	C	C	C	C	C	C	C	C	C	C	C
gi|448814763|ref|NC_000962.3|	8690	C	C	C	G	C	C	C	C	C	C	C	C	C	C	C	C	C	C	C	C	C	C	C	C
gi|448814763|ref|NC_000962.3|	8741	C	C	C	C	C	C	C	C	C	C	C	C	C	C	C	C	C	C	C	C	C	C	C	T
gi|448814763|ref|NC_000962.3|	8756	A	A	A	A	A	A	G	A	A	A	A	A	A	A	A	A	A	A	A	A	A	A	A	A
gi|448814763|ref|NC_000962.3|	8806	G	A	A	A	A	A	A	A	A	A	A	A	A	A	A	A	A	A	A	A	A	A	A	A
gi|448814763|ref|NC_000962.3|	8810	A	A	A	A	A	A	C	A	A	A	A	A	A	A	A	A	A	A	A	A	A	A	A	A
gi|448814763|ref|NC_000962.3|	8813	C	C	C	C	C	C	G	C	C	C	C	C	C	C	C	C	C	C	C	C	C	C	C	C
gi|448814763|ref|NC_000962.3|	8876	C	C	C	C	T	T	C	C	C	C	C	C	C	C	C	C	C	C	C	C	C	C	C	C
gi|448814763|ref|NC_000962.3|	8966	C	C	C	C	C	C	G	C	C	C	C	C	C	C	C	C	C	C	C	C	C	C	C	C
gi|448814763|ref|NC_000962.3|	9089	G	G	G	G	G	G	A	G	G	G	G	G	G	G	G	G	G	G	G	G	G	G	G	G
gi|448814763|ref|NC_000962.3|	9101	A	A	A	A	A	A	G	A	A	A	A	A	A	A	A	A	A	A	A	A	A	A	A	A
gi|448814763|ref|NC_000962.3|	9138	C	C	C	C	C	C	C	C	C	C	C	C	C	C	C	C	C	C	C	C	G	C	C	C
gi|448814763|ref|NC_000962.3|	9143	C	C	C	C	C	C	C	C	C	T	T	T	T	T	T	T	T	T	T	T	T	T	T	C
gi|448814763|ref|NC_000962.3|	9182	T	T	T	T	T	T	C	T	T	T	T	T	T	T	T	T	T	T	T	T	T	T	T	T
gi|448814763|ref|NC_000962.3|	9200	A	A	A	A	A	A	G	A	A	A	A	A	A	A	A	A	A	A	A	A	A	A	A	A
gi|448814763|ref|NC_000962.3|	9217	A	A	A	A	A	A	A	A	A	A	A	A	A	A	A	A	A	A	A	A	A	A	A	C
gi|448814763|ref|NC_000962.3|	9304	A	A	A	A	A	A	A	A	A	A	A	A	A	A	A	A	A	A	A	A	A	G	G	A
gi|448814763|ref|NC_000962.3|	9377	A	A	A	A	A	A	G	A	A	A	A	A	A	A	A	A	A	A	A	A	A	A	A	A
gi|448814763|ref|NC_000962.3|	9392	C	C	C	C	C	C	C	C	T	C	C	C	C	C	C	C	C	C	C	C	C	C	C	C
gi|448814763|ref|NC_000962.3|	9566	C	T	T	C	C	C	C	C	C	C	C	C	C	C	C	C	C	C	C	C	C	C	C	C
gi|448814763|ref|NC_000962.3|	9629	C	C	C	T	C	C	C	C	C	C	C	C	C	C	C	C	C	C	C	C	C	C	C	C
gi|448814763|ref|NC_000962.3|	9716	T	T	T	T	T	T	C	T	T	T	T	T	T	T	T	T	T	T	T	T	T	T	T	T
gi|448814763|ref|NC_000962.3|	9740	G	G	G	G	G	G	A	G	G	G	G	G	G	G	G	G	G	G	G	G	G	G	G	G
gi|448814763|ref|NC_000962.3|	9776	T	T	T	T	T	T	C	T	T	T	T	T	T	T	T	T	T	T	T	T	T	T	T	T
gi|448814763|ref|NC_000962.3|	9884	G	G	G	G	G	G	A	G	G	G	G	G	G	G	G	G	G	G	G	G	G	G	G	G
gi|448814763|ref|NC_000962.3|	9887	A	A	A	A	A	A	G	A	A	A	A	A	A	A	A	A	A	A	A	A	A	A	A	A
gi|448814763|ref|NC_000962.3|	9943	C	C	C	C	C	C	T	C	C	C	C	C	C	C	C	C	C	C	C	C	C	C	C	C
gi|448814763|ref|NC_000962.3|	9991	C	C	C	C	C	C	T	C	C	C	C	C	C	C	C	C	C	C	C	C	C	C	C	C
gi|448814763|ref|NC_000962.3|	10036	A	-	A	A	A	A	G	A	A	A	A	A	A	A	A	A	A	A	A	A	A	A	A	A
gi|448814763|ref|NC_000962.3|	10083	G	-	G	G	G	G	C	G	G	G	G	G	G	G	G	G	G	G	G	G	G	G	G	G
gi|448814763|ref|NC_000962.3|	10087	T	-	-	T	T	T	A	T	T	T	T	T	T	T	T	T	T	T	T	T	T	T	T	T
gi|448814763|ref|NC_000962.3|	10089	G	-	-	G	G	G	G	G	A	G	G	G	G	G	G	G	G	G	G	G	G	G	G	G
gi|448814763|ref|NC_000962.3|	10102	G	-	G	G	G	G	T	G	G	G	G	G	G	G	G	G	G	G	G	G	G	G	G	G
gi|448814763|ref|NC_000962.3|	10113	C	-	-	C	C	C	T	C	C	C	C	C	C	C	C	C	C	C	C	C	C	C	C	C
gi|448814763|ref|NC_000962.3|	10174	C	-	-	C	C	C	C	T	C	C	C	C	C	C	C	C	C	C	C	C	C	C	C	C
gi|448814763|ref|NC_000962.3|	10231	T	-	-	T	T	T	G	T	T	T	T	T	T	T	T	T	T	T	T	T	T	T	T	T
gi|448814763|ref|NC_000962.3|	10250	T	-	-	T	T	T	A	T	T	T	T	T	T	T	T	T	T	T	T	T	T	T	T	T
gi|448814763|ref|NC_000962.3|	10274	G	-	-	G	G	G	A	G	G	G	G	G	G	G	G	G	G	G	G	G	G	G	G	G
gi|448814763|ref|NC_000962.3|	10310	A	-	-	A	A	A	G	A	A	A	A	A	A	A	A	A	A	A	A	A	A	A	A	A
gi|448814763|ref|NC_000962.3|	10311	C	-	-	C	C	C	C	C	T	C	C	C	C	C	C	C	C	C	C	C	C	C	C	C
gi|448814763|ref|NC_000962.3|	10359	G	G	G	G	G	G	C	G	G	G	G	G	G	G	G	G	G	G	G	G	G	G	G	G
gi|448814763|ref|NC_000962.3|	10360	T	T	T	T	T	T	T	C	T	T	T	T	T	T	T	T	T	T	T	T	T	T	T	T
gi|448814763|ref|NC_000962.3|	10424	A	A	A	A	A	A	G	A	A	A	A	A	A	A	A	A	A	A	A	A	A	A	A	A
gi|448814763|ref|NC_000962.3|	10426	T	T	T	T	T	T	C	T	T	T	T	T	T	T	T	T	T	T	T	T	T	T	T	T
gi|448814763|ref|NC_000962.3|	10432	C	C	C	C	C	C	A	C	C	C	C	C	C	C	C	C	C	C	C	C	C	C	C	C
gi|448814763|ref|NC_000962.3|	10535	T	T	T	T	T	T	C	T	T	T	T	T	T	T	T	T	T	T	T	T	T	T	T	T
gi|448814763|ref|NC_000962.3|	10654	G	G	G	G	G	G	C	G	G	G	G	G	G	G	G	G	G	G	G	G	G	G	G	G
gi|448814763|ref|NC_000962.3|	10705	A	A	A	A	A	A	G	A	A	A	A	A	A	A	A	A	A	A	A	A	A	A	A	A
gi|448814763|ref|NC_000962.3|	10727	A	A	A	A	A	A	A	A	A	A	A	A	A	A	A	A	A	A	A	A	A	A	A	G
gi|448814763|ref|NC_000962.3|	10747	T	T	T	T	T	T	G	T	T	T	T	T	T	T	T	T	T	T	T	T	T	T	T	T
gi|448814763|ref|NC_000962.3|	10859	A	A	A	A	A	A	G	A	A	A	A	A	A	A	A	A	A	A	A	A	A	A	A	A
gi|448814763|ref|NC_000962.3|	10981	C	C	C	C	C	C	T	C	C	C	C	C	C	C	C	C	C	C	C	C	C	C	C	C
gi|448814763|ref|NC_000962.3|	10985	C	C	C	C	C	C	G	C	C	C	C	C	C	C	C	C	C	C	C	C	C	C	C	C
gi|448814763|ref|NC_000962.3|	10993	T	T	T	T	T	T	A	T	T	T	T	T	T	T	T	T	T	T	T	T	T	T	T	T
gi|448814763|ref|NC_000962.3|	11028	C	C	C	C	C	C	T	C	C	C	C	C	C	C	C	C	C	C	C	C	C	C	C	C
gi|448814763|ref|NC_000962.3|	11029	A	A	A	A	A	A	G	A	A	A	A	A	A	A	A	A	A	A	A	A	A	A	A	A
gi|448814763|ref|NC_000962.3|	11097	A	A	A	A	A	A	G	A	A	A	A	A	A	A	A	A	A	A	A	A	A	A	A	A
gi|448814763|ref|NC_000962.3|	11100	C	C	C	C	C	C	G	C	C	C	C	C	C	C	C	C	C	C	C	C	C	C	C	C
gi|448814763|ref|NC_000962.3|	11139	T	T	T	T	T	T	C	T	T	T	T	T	T	T	T	T	T	T	T	T	T	T	T	T
gi|448814763|ref|NC_000962.3|	11153	A	A	A	A	A	A	G	A	A	A	A	A	A	A	A	A	A	A	A	A	A	A	A	A
gi|448814763|ref|NC_000962.3|	11170	G	G	G	G	G	G	A	G	G	G	G	G	G	G	G	G	G	G	G	G	G	G	G	G
gi|448814763|ref|NC_000962.3|	11299	G	G	G	G	G	G	C	G	G	G	G	G	G	G	G	G	G	G	G	G	G	G	G	G
gi|448814763|ref|NC_000962.3|	11370	C	C	C	C	C	C	C	C	C	C	C	C	C	T	T	T	T	C	C	C	C	C	C	C
gi|448814763|ref|NC_000962.3|	11604	A	A	A	A	A	G	A	A	A	A	A	A	A	A	A	A	A	A	A	A	A	A	A	A
gi|448814763|ref|NC_000962.3|	11701	G	G	G	G	G	G	G	G	G	G	G	G	G	G	G	G	G	G	G	G	A	G	G	G
gi|448814763|ref|NC_000962.3|	11820	C	C	C	C	C	C	C	C	C	G	G	C	C	C	C	C	C	C	C	C	C	C	C	C
gi|448814763|ref|NC_000962.3|	11846	C	C	G	C	C	C	C	C	C	C	C	C	C	C	C	C	C	C	C	C	C	C	C	C
gi|448814763|ref|NC_000962.3|	11879	G	G	G	G	G	G	G	G	G	G	G	G	G	G	G	G	G	G	G	G	G	G	G	G
gi|448814763|ref|NC_000962.3|	11924	G	G	G	G	A	A	G	G	G	G	G	G	G	G	G	G	G	G	G	G	G	G	G	G
gi|448814763|ref|NC_000962.3|	12204	G	G	G	G	G	G	G	G	G	G	G	A	A	G	G	G	G	G	G	G	G	G	G	G
gi|448814763|ref|NC_000962.3|	12234	C	C	C	C	C	C	C	C	G	C	C	C	C	C	C	C	C	C	C	C	C	C	C	C
gi|448814763|ref|NC_000962.3|	12450	G	G	G	G	G	G	G	G	G	G	G	G	G	G	G	G	G	G	G	G	G	T	G	G
gi|448814763|ref|NC_000962.3|	12512	T	T	T	T	T	T	C	T	T	T	T	T	T	T	T	T	T	T	T	T	T	T	T	T
gi|448814763|ref|NC_000962.3|	12821	C	C	C	C	C	C	T	C	C	C	C	C	C	C	C	C	C	C	C	C	C	C	C	C
gi|448814763|ref|NC_000962.3|	13004	C	C	C	C	C	C	T	C	C	C	C	C	C	C	C	C	C	C	C	C	C	C	C	C
gi|448814763|ref|NC_000962.3|	13055	T	T	T	T	T	T	C	T	T	T	T	T	T	T	T	T	T	T	T	T	T	T	T	T
gi|448814763|ref|NC_000962.3|	13197	G	G	G	G	G	G	G	G	G	G	G	G	G	G	G	G	G	G	G	G	G	G	G	C
gi|448814763|ref|NC_000962.3|	13298	G	G	G	G	G	G	G	C	C	G	G	G	G	G	G	G	G	G	G	G	G	G	G	G
gi|448814763|ref|NC_000962.3|	13445	C	C	C	C	T	T	C	C	C	C	C	C	C	C	C	C	C	C	C	C	C	C	C	C
gi|448814763|ref|NC_000962.3|	13460	G	G	G	G	A	A	G	G	G	A	A	A	A	A	A	A	A	A	A	A	A	A	A	G
gi|448814763|ref|NC_000962.3|	13482	A	G	G	A	G	G	G	G	G	G	G	G	G	G	G	G	G	G	G	G	G	G	G	G
gi|448814763|ref|NC_000962.3|	13563	T	T	T	T	C	C	T	T	T	T	T	T	T	T	T	T	T	T	T	T	T	T	T	T
gi|448814763|ref|NC_000962.3|	13579	C	T	T	C	C	C	C	C	C	C	C	C	C	C	C	C	C	C	C	C	C	C	C	C
gi|448814763|ref|NC_000962.3|	13596	A	A	A	A	A	A	A	G	A	A	A	A	A	A	A	A	A	A	A	A	A	A	A	A
gi|448814763|ref|NC_000962.3|	14175	C	C	C	C	C	C	G	C	C	C	C	C	C	C	C	C	C	C	C	C	C	C	C	C
gi|448814763|ref|NC_000962.3|	14251	G	G	G	G	G	G	G	G	G	G	G	G	G	G	G	G	G	A	A	G	G	G	G	G
gi|448814763|ref|NC_000962.3|	14401	G	G	G	G	G	G	G	G	G	A	A	A	A	A	A	A	A	A	A	A	A	A	A	G
gi|448814763|ref|NC_000962.3|	14414	T	T	T	T	T	T	C	T	T	T	T	T	T	T	T	T	T	T	T	T	T	T	T	T
gi|448814763|ref|NC_000962.3|	14785	C	C	C	C	C	C	C	C	C	C	C	C	C	C	C	C	C	C	C	C	C	C	C	C
gi|448814763|ref|NC_000962.3|	14806	T	T	T	T	C	C	T	T	T	T	T	T	T	T	T	T	T	T	T	T	T	T	T	T
gi|448814763|ref|NC_000962.3|	14861	G	G	G	G	G	G	G	G	G	T	T	G	G	G	G	G	G	G	G	G	G	G	G	G
gi|448814763|ref|NC_000962.3|	15087	C	C	C	C	C	C	C	C	C	G	C	C	C	C	C	C	C	C	C	C	C	C	C	C
gi|448814763|ref|NC_000962.3|	15117	G	G	G	G	G	G	G	G	G	G	G	G	G	C	C	C	C	C	C	C	C	C	C	G
gi|448814763|ref|NC_000962.3|	15150	G	G	G	G	G	G	A	G	G	G	G	G	G	G	G	G	G	G	G	G	G	G	G	G
gi|448814763|ref|NC_000962.3|	15735	C	C	C	C	T	T	C	C	C	C	C	C	C	C	C	C	C	C	C	C	C	C	C	C
gi|448814763|ref|NC_000962.3|	15755	G	G	G	G	G	G	G	G	G	G	G	G	G	G	G	G	G	A	G	G	G	G	G	G
gi|448814763|ref|NC_000962.3|	16010	G	G	G	G	G	G	A	G	G	G	G	G	G	G	G	G	G	G	G	G	G	G	G	G
gi|448814763|ref|NC_000962.3|	16111	G	G	G	G	G	G	G	G	C	G	G	G	G	G	G	G	G	G	G	G	G	G	G	G
gi|448814763|ref|NC_000962.3|	16119	C	C	C	C	C	C	C	C	C	A	A	C	C	C	C	C	C	C	C	C	C	C	C	C
gi|448814763|ref|NC_000962.3|	16378	C	C	C	C	C	C	C	T	C	C	C	C	C	C	C	C	C	C	C	C	C	C	C	C
gi|448814763|ref|NC_000962.3|	16720	C	G	G	C	C	C	C	C	C	C	C	C	C	C	C	C	C	C	C	C	C	C	C	C
gi|448814763|ref|NC_000962.3|	16807	C	C	C	C	C	C	C	C	C	C	C	C	C	C	C	C	C	C	C	C	C	C	T	C
gi|448814763|ref|NC_000962.3|	17333	T	T	T	T	T	T	C	T	T	T	T	T	T	T	T	T	T	T	T	T	T	T	T	T
gi|448814763|ref|NC_000962.3|	17402	G	G	G	G	G	G	A	G	G	G	G	G	G	G	G	G	G	G	G	G	G	G	G	G
gi|448814763|ref|NC_000962.3|	17608	G	G	G	G	G	G	G	G	G	G	G	G	G	G	G	G	G	G	C	G	G	G	G	G
gi|448814763|ref|NC_000962.3|	17609	C	C	C	C	C	C	C	C	C	C	C	C	C	C	C	G	C	C	C	C	C	C	C	C
gi|448814763|ref|NC_000962.3|	17654	T	T	T	T	T	T	T	T	T	G	T	T	T	T	T	T	T	T	T	T	T	T	T	T
gi|448814763|ref|NC_000962.3|	17657	T	T	T	T	T	T	T	T	T	C	T	T	T	T	T	T	T	T	T	T	T	T	T	T
gi|448814763|ref|NC_000962.3|	17857	T	-	-	T	T	T	T	T	T	T	T	T	T	T	T	T	T	T	T	T	T	T	T	C
gi|448814763|ref|NC_000962.3|	19077	C	C	C	C	T	T	C	C	C	C	C	C	C	C	C	C	C	C	C	C	C	C	C	C
gi|448814763|ref|NC_000962.3|	19446	A	A	A	A	A	A	G	A	A	A	A	A	A	A	A	A	A	A	A	A	A	A	A	A
gi|448814763|ref|NC_000962.3|	20019	A	A	A	A	A	A	A	A	A	A	A	G	A	A	A	A	A	A	A	A	A	A	A	A
gi|448814763|ref|NC_000962.3|	20036	C	C	C	C	C	C	C	C	C	C	C	C	C	C	C	C	C	T	C	C	C	C	C	C
gi|448814763|ref|NC_000962.3|	20407	G	G	G	G	G	G	G	A	G	G	G	G	G	G	G	G	G	G	G	G	G	G	G	G
gi|448814763|ref|NC_000962.3|	20544	G	G	G	G	G	G	G	G	C	G	G	G	G	G	G	G	G	G	G	G	G	G	G	G
gi|448814763|ref|NC_000962.3|	20678	T	T	T	T	T	T	G	T	T	T	T	T	T	T	T	T	T	T	T	T	T	T	T	T
gi|448814763|ref|NC_000962.3|	21526	C	C	C	C	C	C	T	C	C	C	C	C	C	C	C	C	C	C	C	C	C	C	C	C
gi|448814763|ref|NC_000962.3|	21728	G	-	G	G	G	G	G	G	G	G	G	G	G	G	G	G	G	G	G	G	G	A	G	G
gi|448814763|ref|NC_000962.3|	21795	A	-	A	A	A	A	A	A	A	A	A	A	A	A	A	A	A	A	A	A	A	A	A	A
gi|448814763|ref|NC_000962.3|	21819	C	-	C	C	C	C	C	C	C	A	A	A	A	A	A	A	A	A	A	A	A	A	A	C
gi|448814763|ref|NC_000962.3|	22264	T	T	T	T	T	T	T	T	T	T	T	T	T	T	T	T	T	T	T	T	T	T	T	G
gi|448814763|ref|NC_000962.3|	22303	C	C	C	C	G	G	C	C	C	C	C	C	C	C	C	C	C	C	C	C	C	C	C	C
gi|448814763|ref|NC_000962.3|	22583	T	T	T	T	T	T	T	T	T	T	T	T	T	T	T	T	T	T	T	T	T	T	C	T
gi|448814763|ref|NC_000962.3|	22961	T	T	T	T	T	T	T	G	G	T	T	T	T	T	T	T	T	T	T	T	T	T	T	T
gi|448814763|ref|NC_000962.3|	23104	C	C	C	C	C	C	T	C	C	C	C	C	C	C	C	C	C	C	C	C	C	C	C	C
gi|448814763|ref|NC_000962.3|	23174	A	A	A	A	A	A	A	A	A	C	C	C	C	C	C	C	C	C	C	C	C	C	C	A
gi|448814763|ref|NC_000962.3|	23306	C	A	A	A	A	A	A	A	A	A	A	A	A	A	A	A	A	A	A	A	A	A	A	A
gi|448814763|ref|NC_000962.3|	23579	G	G	A	G	G	G	G	G	G	G	G	G	G	G	G	G	G	G	G	G	G	G	G	G
gi|448814763|ref|NC_000962.3|	23714	C	C	C	C	C	C	C	C	C	C	C	C	C	C	C	C	C	C	C	C	C	C	C	T
gi|448814763|ref|NC_000962.3|	23930	C	C	C	C	C	C	T	C	C	C	C	C	C	C	C	C	C	C	C	C	C	C	C	C
gi|448814763|ref|NC_000962.3|	24007	G	G	G	G	G	G	G	G	G	G	G	G	T	G	G	G	G	G	G	G	G	G	G	G
gi|448814763|ref|NC_000962.3|	24104	A	A	A	A	A	A	G	A	A	A	A	A	A	A	A	A	A	A	A	A	A	A	A	A
gi|448814763|ref|NC_000962.3|	24294	C	C	C	C	C	C	C	C	C	C	C	C	C	C	C	C	C	C	C	C	C	C	C	T
gi|448814763|ref|NC_000962.3|	24340	C	C	C	C	C	C	C	C	C	C	C	C	C	C	C	C	C	C	C	C	C	G	C	C
gi|448814763|ref|NC_000962.3|	24534	T	T	T	T	T	T	T	T	T	T	T	T	T	T	T	T	T	T	T	T	T	T	T	C
gi|448814763|ref|NC_000962.3|	24679	A	A	A	A	A	A	A	A	A	A	A	A	A	A	A	A	A	A	A	A	A	A	A	G
gi|448814763|ref|NC_000962.3|	24780	C	T	T	C	T	T	T	T	T	T	T	T	T	T	T	T	T	T	T	T	T	T	T	C
gi|448814763|ref|NC_000962.3|	24859	A	A	A	A	A	A	G	A	A	A	A	A	A	A	A	A	A	A	A	A	A	A	A	A
gi|448814763|ref|NC_000962.3|	25223	C	C	C	C	G	G	C	C	C	C	C	C	C	C	C	C	C	C	C	C	C	C	C	C
gi|448814763|ref|NC_000962.3|	25306	C	C	C	C	C	C	C	C	C	C	C	C	C	C	C	C	C	C	C	C	C	C	C	G
gi|448814763|ref|NC_000962.3|	25386	C	T	T	C	C	C	C	C	C	C	C	C	C	C	C	C	C	C	C	C	C	C	C	C
gi|448814763|ref|NC_000962.3|	25409	C	C	C	T	C	C	C	C	C	C	C	C	C	C	C	C	C	C	C	C	C	C	C	C
gi|448814763|ref|NC_000962.3|	25610	G	G	G	G	G	G	G	G	G	C	C	G	G	G	G	G	G	G	G	G	G	G	G	G
gi|448814763|ref|NC_000962.3|	25625	A	A	A	A	A	A	A	A	A	A	A	G	A	A	A	A	A	A	A	A	A	A	A	A
gi|448814763|ref|NC_000962.3|	26053	G	C	C	G	C	C	C	C	C	C	C	C	C	C	C	C	C	C	C	C	C	C	C	G
gi|448814763|ref|NC_000962.3|	26108	G	G	G	G	G	G	A	G	G	G	G	G	G	G	G	G	G	G	G	G	G	G	G	G
gi|448814763|ref|NC_000962.3|	26225	G	G	G	G	G	G	C	G	G	G	G	G	G	G	G	G	G	G	G	G	G	G	G	G
gi|448814763|ref|NC_000962.3|	26238	G	G	G	G	G	G	C	G	G	G	G	G	G	G	G	G	G	G	G	G	G	G	G	G
gi|448814763|ref|NC_000962.3|	26347	C	C	C	C	C	C	C	G	G	C	C	C	C	C	C	C	C	C	C	C	C	C	C	C
gi|448814763|ref|NC_000962.3|	26642	C	C	C	C	C	C	C	C	C	A	C	C	C	C	C	C	C	C	C	C	C	C	C	C
gi|448814763|ref|NC_000962.3|	26783	C	T	T	C	C	C	C	C	C	C	C	C	C	C	C	C	C	C	C	C	C	C	C	C
gi|448814763|ref|NC_000962.3|	26957	C	C	C	C	C	C	C	C	C	C	C	G	G	C	C	C	C	C	C	C	C	C	C	C
gi|448814763|ref|NC_000962.3|	26959	G	G	G	G	G	G	G	G	G	G	G	G	G	G	G	G	G	G	G	G	G	G	G	G
gi|448814763|ref|NC_000962.3|	26985	C	C	C	C	C	C	A	C	C	C	C	C	C	C	C	C	C	C	C	C	C	C	C	C
gi|448814763|ref|NC_000962.3|	27027	A	G	G	G	G	G	G	G	G	G	G	G	G	G	G	G	G	G	G	G	G	G	G	G
gi|448814763|ref|NC_000962.3|	27469	G	G	G	G	A	A	G	G	G	A	A	A	A	A	A	A	A	A	A	A	A	A	A	G
gi|448814763|ref|NC_000962.3|	27487	G	G	G	G	G	G	G	G	G	G	G	A	A	G	G	G	G	G	G	G	G	G	G	G
gi|448814763|ref|NC_000962.3|	27497	G	G	G	C	G	G	G	G	G	G	G	G	G	G	G	G	G	G	G	G	G	G	G	G
gi|448814763|ref|NC_000962.3|	27888	C	C	C	C	C	C	G	C	C	C	C	C	C	C	C	C	C	C	C	C	C	C	C	C
gi|448814763|ref|NC_000962.3|	27912	C	C	C	C	C	C	T	C	C	C	C	C	C	C	C	C	C	C	C	C	C	C	C	C
gi|448814763|ref|NC_000962.3|	27947	C	T	T	C	C	C	C	C	C	C	C	C	C	C	C	C	C	C	C	C	C	C	C	C
gi|448814763|ref|NC_000962.3|	27987	C	C	C	C	C	C	A	C	C	C	C	C	C	C	C	C	C	C	C	C	C	C	C	C
gi|448814763|ref|NC_000962.3|	27996	T	T	T	T	T	T	T	C	C	T	T	T	T	T	T	T	T	T	T	T	T	T	T	T
gi|448814763|ref|NC_000962.3|	28029	C	C	C	C	C	C	T	C	C	C	C	C	C	C	C	C	C	C	C	C	C	C	C	C
gi|448814763|ref|NC_000962.3|	28056	C	C	C	C	C	C	T	C	C	C	C	C	C	C	C	C	C	C	C	C	C	C	C	C
gi|448814763|ref|NC_000962.3|	28143	G	G	G	G	G	G	T	G	G	G	G	G	G	G	G	G	G	G	G	G	G	G	G	G
gi|448814763|ref|NC_000962.3|	28146	A	A	A	A	A	A	C	A	A	A	A	A	A	A	A	A	A	A	A	A	A	A	A	A
gi|448814763|ref|NC_000962.3|	28254	A	A	A	A	A	A	T	A	A	A	A	A	A	A	A	A	A	A	A	A	A	A	A	A
gi|448814763|ref|NC_000962.3|	28564	C	C	C	C	C	C	T	C	C	C	C	C	C	C	C	C	C	C	C	C	C	C	C	C
gi|448814763|ref|NC_000962.3|	28577	C	C	C	C	C	C	G	C	C	C	C	C	C	C	C	C	C	C	C	C	C	C	C	C
gi|448814763|ref|NC_000962.3|	28582	C	C	C	C	C	C	T	C	C	C	C	C	C	C	C	C	C	C	C	C	C	C	C	C
gi|448814763|ref|NC_000962.3|	28640	T	-	T	T	T	T	T	T	T	T	T	T	T	T	T	T	T	T	T	T	T	C	C	T
gi|448814763|ref|NC_000962.3|	28665	A	-	A	A	A	A	G	A	A	A	A	A	A	A	A	A	A	A	A	A	A	A	A	A
gi|448814763|ref|NC_000962.3|	28680	A	-	A	A	A	A	G	A	A	A	A	A	A	A	A	A	A	A	A	A	A	A	A	A
gi|448814763|ref|NC_000962.3|	28688	A	-	A	A	A	A	G	A	A	A	A	A	A	A	A	A	A	A	A	A	A	A	A	A
gi|448814763|ref|NC_000962.3|	28730	C	C	C	C	C	C	T	C	C	C	C	C	C	C	C	C	C	C	C	C	C	C	C	C
gi|448814763|ref|NC_000962.3|	28779	C	-	-	C	C	C	T	C	C	C	C	C	C	C	C	C	C	C	C	C	C	C	C	C
gi|448814763|ref|NC_000962.3|	28875	A	A	A	A	A	A	C	A	A	A	A	A	A	A	A	A	A	A	A	A	A	A	A	A
gi|448814763|ref|NC_000962.3|	29267	C	C	C	C	C	C	T	C	C	C	C	C	C	C	C	C	C	C	C	C	C	C	C	C
gi|448814763|ref|NC_000962.3|	29289	C	C	C	C	C	C	T	C	C	C	C	C	C	C	C	C	C	C	C	C	C	C	C	C
gi|448814763|ref|NC_000962.3|	29462	C	C	C	C	C	C	C	C	C	C	C	C	C	C	C	C	C	C	C	C	C	C	C	T
gi|448814763|ref|NC_000962.3|	29535	C	C	C	C	C	C	G	C	C	C	C	C	C	C	C	C	C	C	C	C	C	C	C	C
gi|448814763|ref|NC_000962.3|	29625	T	T	T	T	T	T	G	T	T	T	T	T	T	T	T	T	T	T	T	T	T	T	T	T
gi|448814763|ref|NC_000962.3|	29631	G	G	G	G	G	G	C	G	G	G	G	G	G	G	G	G	G	G	G	G	G	G	G	G
gi|448814763|ref|NC_000962.3|	29641	G	G	G	G	G	G	G	G	G	G	G	G	G	G	G	G	G	G	G	A	A	G	G	G
gi|448814763|ref|NC_000962.3|	29802	A	A	A	A	A	A	G	A	A	A	A	A	A	A	A	A	A	A	A	A	A	A	A	A
gi|448814763|ref|NC_000962.3|	29933	C	C	C	C	C	C	T	C	C	C	C	C	C	C	C	C	C	C	C	C	C	C	C	C
gi|448814763|ref|NC_000962.3|	29999	A	A	A	A	A	A	A	A	A	A	A	A	A	A	A	A	A	A	A	A	A	A	A	C
gi|448814763|ref|NC_000962.3|	30191	A	A	A	A	A	A	G	A	A	A	A	A	A	A	A	A	A	A	A	A	A	A	A	A
gi|448814763|ref|NC_000962.3|	30351	C	C	C	C	C	C	T	C	C	C	C	C	C	C	C	C	C	C	C	C	C	C	C	C
gi|448814763|ref|NC_000962.3|	30356	C	C	C	C	C	C	C	T	C	C	C	C	C	C	C	C	C	C	C	C	C	C	C	C
gi|448814763|ref|NC_000962.3|	30363	G	G	G	G	G	G	T	G	G	G	G	G	G	G	G	G	G	G	G	G	G	G	G	G
gi|448814763|ref|NC_000962.3|	30382	C	C	C	C	C	C	G	C	C	C	C	C	C	C	C	C	C	C	C	C	C	C	C	C
gi|448814763|ref|NC_000962.3|	30462	A	A	A	A	A	A	C	A	A	A	A	A	A	A	A	A	A	A	A	A	A	A	A	A
gi|448814763|ref|NC_000962.3|	30519	C	C	C	C	C	C	C	C	C	C	C	C	C	C	C	C	T	C	C	C	C	C	C	C
gi|448814763|ref|NC_000962.3|	30554	C	C	C	C	C	C	G	C	C	C	C	C	C	C	C	C	C	C	C	C	C	C	C	C
gi|448814763|ref|NC_000962.3|	30638	A	A	A	A	A	A	G	A	A	A	A	A	A	A	A	A	A	A	A	A	A	A	A	A
gi|448814763|ref|NC_000962.3|	30686	A	A	A	A	A	A	G	A	A	A	A	A	A	A	A	A	A	A	A	A	A	A	A	A
gi|448814763|ref|NC_000962.3|	30688	T	T	T	T	T	T	T	T	T	T	T	T	T	T	T	G	G	T	T	T	T	T	T	T
gi|448814763|ref|NC_000962.3|	30756	G	G	G	G	G	G	G	G	G	G	G	G	G	G	G	G	G	G	G	G	G	G	G	A
gi|448814763|ref|NC_000962.3|	30836	C	C	C	C	C	C	C	C	C	C	C	T	C	C	C	C	C	C	C	C	C	C	C	C
gi|448814763|ref|NC_000962.3|	30859	A	A	A	A	A	A	G	A	A	A	A	A	A	A	A	A	A	A	A	A	A	A	A	A
gi|448814763|ref|NC_000962.3|	30936	C	C	C	C	C	C	T	C	C	C	C	C	C	C	C	C	C	C	C	C	C	C	C	C
gi|448814763|ref|NC_000962.3|	30943	C	C	C	C	C	C	C	C	C	C	C	C	C	T	T	T	T	C	C	C	C	C	C	C
gi|448814763|ref|NC_000962.3|	30969	A	A	A	A	A	A	G	A	A	A	A	A	A	A	A	A	A	A	A	A	A	A	A	A
gi|448814763|ref|NC_000962.3|	31043	A	A	A	A	A	A	G	A	A	A	A	A	A	A	A	A	A	A	A	A	A	A	A	A
gi|448814763|ref|NC_000962.3|	31052	A	A	A	A	A	A	T	A	A	A	A	A	A	A	A	A	A	A	A	A	A	A	A	A
gi|448814763|ref|NC_000962.3|	31057	G	G	G	G	C	C	C	C	C	C	C	C	C	C	C	C	C	C	C	C	C	C	C	G
gi|448814763|ref|NC_000962.3|	31074	A	A	A	A	A	A	A	A	A	A	A	A	A	A	A	A	A	A	A	G	A	A	A	A
gi|448814763|ref|NC_000962.3|	31076	A	A	A	A	A	A	G	A	A	A	A	A	A	A	A	A	A	A	A	A	A	A	A	A
gi|448814763|ref|NC_000962.3|	31077	C	C	C	C	C	C	C	C	C	C	C	C	C	T	T	T	T	C	C	C	C	C	C	C
gi|448814763|ref|NC_000962.3|	31117	C	C	C	C	C	C	G	C	C	C	C	C	C	C	C	C	C	C	C	C	C	C	C	C
gi|448814763|ref|NC_000962.3|	31183	C	C	C	C	C	C	A	C	C	C	C	C	C	C	C	C	C	C	C	C	C	C	C	C
gi|448814763|ref|NC_000962.3|	31192	A	A	A	A	A	A	G	A	A	A	A	A	A	A	A	A	A	A	A	A	A	A	A	A
gi|448814763|ref|NC_000962.3|	31323	T	T	T	T	T	T	G	T	T	T	T	T	T	T	T	T	T	T	T	T	T	T	T	T
gi|448814763|ref|NC_000962.3|	31373	A	A	A	A	A	A	G	A	A	A	A	A	A	A	A	A	A	A	A	A	A	A	A	A
gi|448814763|ref|NC_000962.3|	31724	G	G	G	G	G	G	G	G	G	T	G	G	G	G	G	G	G	G	G	G	G	G	G	G
gi|448814763|ref|NC_000962.3|	31741	G	G	G	G	G	G	T	G	G	G	G	G	G	G	G	G	G	G	G	G	G	G	G	G
gi|448814763|ref|NC_000962.3|	31792	C	C	C	C	C	C	G	C	C	C	C	C	C	C	C	C	C	C	C	C	C	C	C	C
gi|448814763|ref|NC_000962.3|	31807	C	T	T	C	C	C	C	C	C	C	C	C	C	C	C	C	C	C	C	C	C	C	C	C
gi|448814763|ref|NC_000962.3|	31820	A	A	A	A	A	A	C	A	A	A	A	A	A	A	A	A	A	A	A	A	A	A	A	A
gi|448814763|ref|NC_000962.3|	31822	T	T	T	T	T	T	C	T	T	T	T	T	T	T	T	T	T	T	T	T	T	T	T	T
gi|448814763|ref|NC_000962.3|	31968	A	A	A	A	A	A	G	A	A	A	A	A	A	A	A	A	A	A	A	A	A	A	A	A
gi|448814763|ref|NC_000962.3|	32047	T	C	C	C	C	C	C	C	C	C	C	C	C	C	C	C	C	C	C	C	C	C	C	C
gi|448814763|ref|NC_000962.3|	32103	C	C	C	C	C	C	C	C	C	C	C	C	T	C	C	C	C	C	C	C	C	C	C	C
gi|448814763|ref|NC_000962.3|	32176	C	C	C	C	C	C	T	C	C	C	C	C	C	C	C	C	C	C	C	C	C	C	C	C
gi|448814763|ref|NC_000962.3|	32197	T	T	T	T	T	T	G	T	T	T	T	T	T	T	T	T	T	T	T	T	T	T	T	T
gi|448814763|ref|NC_000962.3|	32288	T	T	T	T	T	T	C	T	T	T	T	T	T	T	T	T	T	T	T	T	T	T	T	T
gi|448814763|ref|NC_000962.3|	32443	C	C	C	C	C	C	T	C	C	C	C	C	C	C	C	C	C	C	C	C	C	C	C	C
gi|448814763|ref|NC_000962.3|	32494	A	A	A	A	A	A	G	A	A	A	A	A	A	A	A	A	A	A	A	A	A	A	A	A
gi|448814763|ref|NC_000962.3|	32624	C	C	C	C	C	C	C	C	C	C	C	C	C	C	C	C	C	C	C	C	C	C	C	A
gi|448814763|ref|NC_000962.3|	32659	C	C	C	C	C	C	T	C	C	C	C	C	C	C	C	C	C	C	C	C	C	C	C	C
gi|448814763|ref|NC_000962.3|	32684	A	A	A	A	A	A	G	A	A	A	A	A	A	A	A	A	A	A	A	A	A	A	A	A
gi|448814763|ref|NC_000962.3|	32767	T	T	T	T	C	C	T	T	T	T	T	T	T	T	T	T	T	T	T	T	T	T	T	T
gi|448814763|ref|NC_000962.3|	32773	G	G	G	G	G	G	G	A	G	G	G	G	G	G	G	G	G	G	G	G	G	G	G	G
gi|448814763|ref|NC_000962.3|	32776	G	T	T	G	G	G	G	G	G	G	G	G	G	G	G	G	G	G	G	G	G	G	G	G
gi|448814763|ref|NC_000962.3|	32798	C	C	C	C	C	C	G	C	C	C	C	C	C	C	C	C	C	C	C	C	C	C	C	C
gi|448814763|ref|NC_000962.3|	32805	C	C	C	C	C	C	T	C	C	C	C	C	C	C	C	C	C	C	C	C	C	C	C	C
gi|448814763|ref|NC_000962.3|	32815	A	A	A	A	A	A	G	A	A	A	A	A	A	A	A	A	A	A	A	A	A	A	A	A
gi|448814763|ref|NC_000962.3|	32901	A	A	A	A	A	A	G	A	A	A	A	A	A	A	A	A	A	A	A	A	A	A	A	A
gi|448814763|ref|NC_000962.3|	32911	A	A	A	A	A	A	G	A	A	A	A	A	A	A	A	A	A	A	A	A	A	A	A	A
gi|448814763|ref|NC_000962.3|	32930	A	A	A	A	A	A	C	A	A	A	A	A	A	A	A	A	A	A	A	A	A	A	A	A
gi|448814763|ref|NC_000962.3|	33070	C	C	C	C	C	C	T	C	C	C	C	C	C	C	C	C	C	C	C	C	C	C	C	C
gi|448814763|ref|NC_000962.3|	33080	C	C	C	C	C	C	G	C	C	C	C	C	C	C	C	C	C	C	C	C	C	C	C	C
gi|448814763|ref|NC_000962.3|	33101	A	A	A	A	A	A	G	A	A	A	A	A	A	A	A	A	A	A	A	A	A	A	A	A
gi|448814763|ref|NC_000962.3|	33137	G	C	C	G	C	C	C	C	C	C	C	C	C	C	C	C	C	C	C	C	C	C	C	C
gi|448814763|ref|NC_000962.3|	33141	A	A	A	A	A	A	G	A	A	A	A	A	A	A	A	A	A	A	A	A	A	A	A	A
gi|448814763|ref|NC_000962.3|	33334	C	C	C	C	C	C	T	C	C	C	C	C	C	C	C	C	C	C	C	C	C	C	C	C
gi|448814763|ref|NC_000962.3|	33436	C	C	C	C	C	C	C	C	C	C	C	C	C	C	C	C	C	C	C	T	T	C	C	C
gi|448814763|ref|NC_000962.3|	33457	C	C	C	C	C	C	C	C	C	C	C	C	C	C	C	C	C	T	T	C	C	C	C	C
gi|448814763|ref|NC_000962.3|	33529	A	A	A	A	A	A	C	A	A	A	A	A	A	A	A	A	A	A	A	A	A	A	A	A
gi|448814763|ref|NC_000962.3|	33551	T	T	T	T	T	T	T	T	T	T	T	T	T	T	T	T	T	G	G	T	T	T	T	T
gi|448814763|ref|NC_000962.3|	33804	G	G	G	G	G	G	G	G	G	G	G	G	G	G	G	G	G	G	G	G	G	G	G	A
gi|448814763|ref|NC_000962.3|	33816	C	C	C	C	C	C	G	C	C	C	C	C	C	C	C	C	C	C	C	C	C	C	C	C
gi|448814763|ref|NC_000962.3|	33841	C	C	C	C	C	C	C	C	C	C	C	C	C	C	C	C	C	C	C	G	G	C	C	C
gi|448814763|ref|NC_000962.3|	33938	G	G	G	G	G	G	T	G	G	G	G	G	G	G	G	G	G	G	G	G	G	G	G	G
gi|448814763|ref|NC_000962.3|	34003	C	C	A	C	C	C	C	C	C	C	C	C	C	C	C	C	C	C	C	C	C	C	C	C
gi|448814763|ref|NC_000962.3|	34038	C	C	C	C	C	C	T	C	C	C	C	C	C	C	C	C	C	C	C	C	C	C	C	C
gi|448814763|ref|NC_000962.3|	34044	C	C	C	C	C	C	C	C	C	C	C	C	C	C	C	C	C	C	C	C	C	C	C	C
gi|448814763|ref|NC_000962.3|	34056	G	G	G	G	G	G	A	G	G	G	G	G	G	G	G	G	G	G	G	G	G	G	G	G
gi|448814763|ref|NC_000962.3|	34058	A	A	A	A	A	A	T	A	A	A	A	A	A	A	A	A	A	A	A	A	A	A	A	A
gi|448814763|ref|NC_000962.3|	34063	C	C	T	C	C	C	C	C	C	C	C	C	C	C	C	C	C	C	C	C	C	C	C	C
gi|448814763|ref|NC_000962.3|	34109	C	C	C	C	C	C	T	C	C	C	C	C	C	C	C	C	C	C	C	C	C	C	C	C
gi|448814763|ref|NC_000962.3|	34152	C	C	C	C	C	C	A	C	C	C	C	C	C	C	C	C	C	C	C	C	C	C	C	C
gi|448814763|ref|NC_000962.3|	34176	G	G	G	G	G	G	T	G	G	G	G	G	G	G	G	G	G	G	G	G	G	G	G	G
gi|448814763|ref|NC_000962.3|	34183	A	A	A	A	A	A	G	A	A	A	A	A	A	A	A	A	A	A	A	A	A	A	A	A
gi|448814763|ref|NC_000962.3|	34189	G	G	G	G	G	G	T	G	G	G	G	G	G	G	G	G	G	G	G	G	G	G	G	G
gi|448814763|ref|NC_000962.3|	34250	C	C	C	C	C	C	T	C	C	C	C	C	C	C	C	C	C	C	C	C	C	C	C	C
gi|448814763|ref|NC_000962.3|	34339	C	C	C	C	C	C	G	C	C	C	C	C	C	C	C	C	C	C	C	C	C	C	C	C
gi|448814763|ref|NC_000962.3|	34396	A	A	A	A	A	A	C	A	A	A	A	A	A	A	A	A	A	A	A	A	A	A	A	A
gi|448814763|ref|NC_000962.3|	34510	C	C	C	C	-	C	G	C	C	C	C	C	C	C	C	C	C	C	C	C	C	C	C	C
gi|448814763|ref|NC_000962.3|	34859	G	G	G	G	G	G	G	G	G	G	G	G	G	G	G	G	G	G	G	G	G	C	C	G
gi|448814763|ref|NC_000962.3|	34992	A	A	A	A	A	A	G	A	A	A	A	A	A	A	A	A	A	A	A	A	A	A	A	A
gi|448814763|ref|NC_000962.3|	35097	T	T	T	T	T	T	T	T	T	T	T	T	T	T	T	T	T	T	C	T	T	T	T	T
gi|448814763|ref|NC_000962.3|	35410	A	A	A	A	A	A	G	A	A	A	A	A	A	A	A	A	A	A	A	A	A	A	A	A
gi|448814763|ref|NC_000962.3|	35608	C	C	C	C	C	C	C	C	C	T	T	C	C	C	C	C	C	C	C	C	C	C	C	C
gi|448814763|ref|NC_000962.3|	36008	G	G	G	G	G	G	G	G	G	C	C	G	G	G	G	G	G	G	G	G	G	G	G	G
gi|448814763|ref|NC_000962.3|	36061	C	C	C	C	C	C	G	C	C	C	C	C	C	C	C	C	C	C	C	C	C	C	C	C
gi|448814763|ref|NC_000962.3|	36172	A	A	A	A	A	A	G	A	A	A	A	A	A	A	A	A	A	A	A	A	A	A	A	A
gi|448814763|ref|NC_000962.3|	36260	C	C	C	C	C	C	C	C	C	C	C	C	C	C	C	C	T	C	C	C	C	C	C	C
gi|448814763|ref|NC_000962.3|	36304	G	-	-	G	T	T	T	T	T	T	T	T	T	T	T	T	T	T	T	T	T	T	T	G
gi|448814763|ref|NC_000962.3|	36376	A	A	A	A	A	A	C	A	A	A	A	A	A	A	A	A	A	A	A	A	A	A	A	A
gi|448814763|ref|NC_000962.3|	36397	C	C	C	C	C	C	T	C	C	C	C	C	C	C	C	C	C	C	C	C	C	C	C	C
gi|448814763|ref|NC_000962.3|	36538	C	C	C	C	C	C	C	C	C	T	T	T	T	T	T	T	T	T	T	T	T	T	T	C
gi|448814763|ref|NC_000962.3|	36567	C	C	C	C	C	C	G	C	C	C	C	C	C	C	C	C	C	C	C	C	C	C	C	C
gi|448814763|ref|NC_000962.3|	36612	A	A	A	A	A	A	A	A	A	A	A	A	A	A	A	A	A	A	A	A	A	A	A	G
gi|448814763|ref|NC_000962.3|	36955	C	C	C	G	C	C	C	C	C	C	C	C	C	C	C	C	C	C	C	C	C	C	C	C
gi|448814763|ref|NC_000962.3|	37031	G	G	G	G	G	G	G	G	G	G	G	G	G	G	G	G	G	G	G	G	G	C	C	G
gi|448814763|ref|NC_000962.3|	37305	C	C	C	C	C	C	C	C	C	G	G	C	C	C	C	C	C	C	C	C	C	C	C	C
gi|448814763|ref|NC_000962.3|	37334	A	A	A	A	A	A	A	A	A	T	A	A	A	A	A	A	A	A	A	A	A	A	A	A
gi|448814763|ref|NC_000962.3|	37343	G	G	G	G	G	G	C	G	G	G	G	G	G	G	G	G	G	G	G	G	G	G	G	G
gi|448814763|ref|NC_000962.3|	38612	G	G	G	G	G	G	A	G	G	G	G	G	G	G	G	G	G	G	G	G	G	G	G	G
gi|448814763|ref|NC_000962.3|	38669	G	G	G	G	G	G	G	G	G	G	G	A	G	G	G	G	G	G	G	G	G	G	G	G
gi|448814763|ref|NC_000962.3|	38688	C	C	C	C	C	C	A	C	C	C	C	C	C	C	C	C	C	C	C	C	C	C	C	C
gi|448814763|ref|NC_000962.3|	38708	A	A	A	A	A	A	G	A	A	A	A	A	A	A	A	A	A	A	A	A	A	A	A	A
gi|448814763|ref|NC_000962.3|	39030	C	C	C	C	C	C	C	C	C	C	T	C	C	C	C	C	C	C	C	C	C	C	C	C
gi|448814763|ref|NC_000962.3|	39158	C	C	C	C	C	C	C	C	C	G	G	C	C	C	C	C	C	C	C	C	C	C	C	C
gi|448814763|ref|NC_000962.3|	39596	A	A	A	A	A	A	G	A	A	A	A	A	A	A	A	A	A	A	A	A	A	A	A	A
gi|448814763|ref|NC_000962.3|	39699	T	T	T	T	G	G	T	T	T	T	T	T	T	T	T	T	T	T	T	T	T	T	T	T
gi|448814763|ref|NC_000962.3|	39724	C	C	C	C	C	C	C	C	C	C	C	C	C	C	C	C	C	T	C	C	C	C	C	C
gi|448814763|ref|NC_000962.3|	39758	G	G	G	G	G	G	G	G	G	A	A	A	A	A	A	A	A	A	A	A	A	A	A	G
gi|448814763|ref|NC_000962.3|	39786	C	G	G	C	C	C	C	C	C	C	C	C	C	C	C	C	C	C	C	C	C	C	C	C
gi|448814763|ref|NC_000962.3|	40162	C	C	C	C	C	C	C	C	C	C	C	C	C	C	C	C	C	C	T	C	C	C	C	C
gi|448814763|ref|NC_000962.3|	40177	C	T	T	C	C	C	C	C	C	C	C	C	C	C	C	C	C	C	C	C	C	C	C	C
gi|448814763|ref|NC_000962.3|	40190	G	G	G	G	G	G	A	G	G	G	G	G	G	G	G	G	G	G	G	G	G	G	G	G
gi|448814763|ref|NC_000962.3|	41241	A	G	G	A	G	G	G	G	G	G	G	G	G	G	G	G	G	G	G	G	G	G	G	G
gi|448814763|ref|NC_000962.3|	41244	C	C	C	C	C	C	C	C	C	C	C	C	C	C	C	C	C	C	C	C	C	C	C	A
gi|448814763|ref|NC_000962.3|	41379	T	T	T	T	T	T	G	T	T	T	T	T	T	T	T	T	T	T	T	T	T	T	T	T
gi|448814763|ref|NC_000962.3|	41453	C	C	C	C	C	C	C	C	C	C	C	C	C	C	C	C	C	C	C	C	C	C	C	T
gi|448814763|ref|NC_000962.3|	42281	A	A	A	A	A	A	A	A	A	A	A	A	A	C	C	C	C	C	C	C	C	C	C	A
gi|448814763|ref|NC_000962.3|	42375	A	A	A	A	A	A	C	A	A	A	A	A	A	A	A	A	A	A	A	A	A	A	A	A
gi|448814763|ref|NC_000962.3|	42401	G	G	G	G	A	A	G	G	G	G	G	G	G	G	G	G	G	G	G	G	G	G	G	G
gi|448814763|ref|NC_000962.3|	42429	C	C	C	C	C	C	T	C	C	C	C	C	C	C	C	C	C	C	C	C	C	C	C	C
gi|448814763|ref|NC_000962.3|	42817	G	G	G	G	G	G	A	G	G	G	G	G	G	G	G	G	G	G	G	G	G	G	G	G
gi|448814763|ref|NC_000962.3|	42851	C	C	C	C	C	C	T	C	C	C	C	C	C	C	C	C	C	C	C	C	C	C	C	C
gi|448814763|ref|NC_000962.3|	42853	A	A	A	A	A	A	G	A	A	A	A	A	A	A	A	A	A	A	A	A	A	A	A	A
gi|448814763|ref|NC_000962.3|	42967	C	C	C	C	C	C	C	C	C	C	C	C	C	C	C	C	C	C	C	C	C	C	C	C
gi|448814763|ref|NC_000962.3|	43008	G	G	G	G	G	G	C	G	G	G	G	G	G	G	G	G	G	G	G	G	G	G	G	G
gi|448814763|ref|NC_000962.3|	43108	G	G	G	G	G	G	C	G	G	G	G	G	G	G	G	G	G	G	G	G	G	G	G	G
gi|448814763|ref|NC_000962.3|	43191	C	C	C	C	C	C	C	C	C	C	C	C	C	C	C	A	C	C	C	C	C	C	C	C
gi|448814763|ref|NC_000962.3|	43882	C	C	C	C	C	C	A	C	C	C	C	C	C	C	C	C	C	C	C	C	C	C	C	C
gi|448814763|ref|NC_000962.3|	43945	G	G	G	G	A	A	G	G	G	A	A	A	A	A	A	A	A	A	A	A	A	A	A	G
gi|448814763|ref|NC_000962.3|	44768	A	A	A	A	A	A	A	A	A	G	G	A	A	A	A	A	A	A	A	A	A	A	A	A
gi|448814763|ref|NC_000962.3|	45193	G	G	G	G	G	G	G	G	G	G	G	G	G	G	G	G	G	G	G	G	G	G	G	A
gi|448814763|ref|NC_000962.3|	45760	T	T	T	T	T	T	C	T	T	T	T	T	T	T	T	T	T	T	T	T	T	T	T	T
gi|448814763|ref|NC_000962.3|	46114	C	C	C	C	C	C	C	C	G	C	C	C	C	C	C	C	C	C	C	C	C	C	C	C
gi|448814763|ref|NC_000962.3|	46243	C	C	C	C	C	C	T	C	C	C	C	C	C	C	C	C	C	C	C	C	C	C	C	C
gi|448814763|ref|NC_000962.3|	46297	T	C	C	T	T	T	T	T	T	T	T	T	T	T	T	T	T	T	T	T	T	T	T	T
gi|448814763|ref|NC_000962.3|	46327	C	C	C	C	C	C	G	C	C	C	C	C	C	C	C	C	C	C	C	C	C	C	C	C
gi|448814763|ref|NC_000962.3|	46535	G	G	G	G	G	G	T	G	G	G	G	G	G	G	G	G	G	G	G	G	G	G	G	G
gi|448814763|ref|NC_000962.3|	46599	A	A	A	A	A	A	G	A	A	A	A	A	A	A	A	A	A	A	A	A	A	A	A	A
gi|448814763|ref|NC_000962.3|	46671	G	G	G	G	G	G	A	G	G	G	G	G	G	G	G	G	G	G	G	G	G	G	G	G
gi|448814763|ref|NC_000962.3|	47371	G	G	G	G	C	C	G	G	G	G	G	G	G	G	G	G	G	G	G	G	G	G	G	G
gi|448814763|ref|NC_000962.3|	47384	G	G	G	G	G	G	C	G	G	G	G	G	G	G	G	G	G	G	G	G	G	G	G	G
gi|448814763|ref|NC_000962.3|	47782	C	C	C	C	C	C	C	C	C	C	C	C	C	C	C	C	C	C	C	C	C	C	T	C
gi|448814763|ref|NC_000962.3|	47877	T	G	G	T	T	T	T	T	T	T	T	T	T	T	T	T	T	T	T	T	T	T	T	T
gi|448814763|ref|NC_000962.3|	48410	G	G	G	G	A	A	G	G	G	G	G	G	G	G	G	G	G	G	G	G	G	G	G	G
gi|448814763|ref|NC_000962.3|	48503	T	T	T	T	T	T	T	T	T	C	T	T	T	T	T	T	T	T	T	T	T	T	T	T
gi|448814763|ref|NC_000962.3|	49139	A	A	A	A	C	C	A	A	A	A	A	A	A	A	A	A	A	A	A	A	A	A	A	A
gi|448814763|ref|NC_000962.3|	49360	C	C	C	C	C	C	C	C	C	T	T	T	T	C	C	C	C	C	C	C	C	C	C	C
gi|448814763|ref|NC_000962.3|	49405	G	G	G	G	T	T	G	G	G	G	G	G	G	G	G	G	G	G	G	G	G	G	G	G
gi|448814763|ref|NC_000962.3|	50005	G	G	G	G	G	G	G	G	G	G	G	G	G	G	G	G	G	G	G	G	G	G	G	A
gi|448814763|ref|NC_000962.3|	50059	T	A	A	T	T	T	T	T	T	T	T	T	T	T	T	T	T	T	T	T	T	T	T	T
gi|448814763|ref|NC_000962.3|	50255	A	A	A	A	A	A	T	A	A	A	A	A	A	A	A	A	A	A	A	A	A	A	A	A
gi|448814763|ref|NC_000962.3|	50557	C	C	C	C	C	C	C	C	C	C	C	C	C	C	C	C	C	T	T	T	T	T	T	C
gi|448814763|ref|NC_000962.3|	51113	A	G	G	A	G	G	G	G	G	G	G	G	G	G	G	G	G	G	G	G	G	G	G	G
gi|448814763|ref|NC_000962.3|	51892	T	C	C	T	T	T	T	T	T	T	T	T	T	T	T	T	T	T	T	T	T	T	T	T
gi|448814763|ref|NC_000962.3|	51949	G	G	G	G	G	G	G	G	G	G	G	G	G	G	G	G	G	A	A	A	A	A	A	G
gi|448814763|ref|NC_000962.3|	51954	T	T	T	T	T	T	T	T	T	T	T	T	T	A	A	A	A	T	T	T	T	T	T	T
gi|448814763|ref|NC_000962.3|	52028	C	C	C	C	C	C	C	C	C	C	C	C	C	C	C	C	C	C	C	C	C	C	C	T
gi|448814763|ref|NC_000962.3|	52485	C	C	C	C	C	C	T	C	C	C	C	C	C	C	C	C	C	C	C	C	C	C	C	C
gi|448814763|ref|NC_000962.3|	52749	C	C	C	C	C	C	A	C	C	C	C	C	C	C	C	C	C	C	C	C	C	C	C	C
gi|448814763|ref|NC_000962.3|	52765	C	C	C	C	C	C	T	C	C	C	C	C	C	C	C	C	C	C	C	C	C	C	C	C
gi|448814763|ref|NC_000962.3|	52900	G	G	G	G	G	G	G	G	G	G	G	G	G	G	G	A	G	G	G	G	G	G	G	G
gi|448814763|ref|NC_000962.3|	53001	G	G	G	G	G	G	G	G	A	G	G	G	G	G	G	G	G	G	G	G	G	G	G	G
gi|448814763|ref|NC_000962.3|	53422	G	-	-	G	G	G	G	G	G	G	G	A	A	G	G	G	G	G	G	G	G	G	G	G
gi|448814763|ref|NC_000962.3|	53607	G	G	G	G	G	G	A	G	G	G	G	G	G	G	G	G	G	G	G	G	G	G	G	G
gi|448814763|ref|NC_000962.3|	53679	C	C	C	C	C	C	C	C	C	C	C	C	C	C	C	C	C	C	C	C	C	C	C	T
gi|448814763|ref|NC_000962.3|	53785	C	C	C	C	C	C	C	C	C	C	C	C	C	C	C	C	G	C	C	C	C	C	C	C
gi|448814763|ref|NC_000962.3|	54374	C	C	C	C	C	C	G	C	C	C	C	C	C	C	C	C	C	C	C	C	C	C	C	C
gi|448814763|ref|NC_000962.3|	54394	G	G	G	G	G	G	G	G	G	G	G	G	G	G	G	G	G	A	A	A	A	A	A	G
gi|448814763|ref|NC_000962.3|	54842	G	G	G	G	G	G	G	G	G	G	G	T	T	G	G	G	G	G	G	G	G	G	G	G
gi|448814763|ref|NC_000962.3|	55418	A	A	A	A	A	A	A	A	G	A	A	A	A	A	A	A	A	A	A	A	A	A	A	A
gi|448814763|ref|NC_000962.3|	55516	C	C	C	C	C	C	G	C	C	C	C	C	C	C	C	C	C	C	C	C	C	C	C	C
gi|448814763|ref|NC_000962.3|	55553	C	T	-	C	-	T	C	C	C	-	C	C	C	T	T	C	C	C	T	C	C	T	T	T
gi|448814763|ref|NC_000962.3|	55881	G	G	G	G	G	G	G	G	G	G	G	G	G	G	C	G	G	G	G	G	G	G	G	G
gi|448814763|ref|NC_000962.3|	56001	G	G	G	G	G	G	G	G	G	G	G	A	A	G	G	G	G	G	G	G	G	G	G	G
gi|448814763|ref|NC_000962.3|	56085	A	A	A	A	A	A	G	A	A	A	A	A	A	A	A	A	A	A	A	A	A	A	A	A
gi|448814763|ref|NC_000962.3|	56535	C	C	C	C	C	C	C	C	C	C	T	C	C	C	C	C	C	C	C	C	C	C	C	C
gi|448814763|ref|NC_000962.3|	57393	A	A	A	A	A	A	A	A	A	A	A	A	A	T	T	T	T	A	A	A	A	A	A	A
gi|448814763|ref|NC_000962.3|	57731	C	C	C	C	T	T	C	C	C	C	C	C	C	C	C	C	C	C	C	C	C	C	C	C
gi|448814763|ref|NC_000962.3|	57883	C	C	C	C	C	C	C	C	C	C	C	C	C	C	C	C	C	C	C	T	C	C	C	C
gi|448814763|ref|NC_000962.3|	58479	C	C	C	C	C	C	C	C	C	C	C	C	C	C	C	C	A	C	C	C	C	C	C	C
gi|448814763|ref|NC_000962.3|	58875	C	T	T	C	C	C	C	C	C	C	C	C	C	C	C	C	C	C	C	C	C	C	C	C
gi|448814763|ref|NC_000962.3|	58994	A	A	A	A	A	A	G	A	A	A	A	A	A	A	A	A	A	A	A	A	A	A	A	A
gi|448814763|ref|NC_000962.3|	59871	G	G	G	G	G	G	G	G	G	G	G	G	G	G	G	G	G	G	G	G	G	G	G	A
gi|448814763|ref|NC_000962.3|	59940	G	G	G	G	A	G	G	G	G	G	G	G	G	G	G	G	G	G	G	G	G	G	G	G
gi|448814763|ref|NC_000962.3|	59941	C	C	C	C	A	C	C	C	C	C	C	C	C	C	C	C	C	C	C	C	C	C	C	C
gi|448814763|ref|NC_000962.3|	60059	C	T	T	C	C	C	C	C	C	C	C	C	C	C	C	C	C	C	C	C	C	C	C	C
gi|448814763|ref|NC_000962.3|	60201	C	C	C	C	C	C	G	C	C	C	C	C	C	C	C	C	C	C	C	C	C	C	C	C
gi|448814763|ref|NC_000962.3|	60297	T	T	T	T	T	T	T	C	T	T	T	T	T	T	T	T	T	T	T	T	T	T	T	T
gi|448814763|ref|NC_000962.3|	60300	G	A	A	G	G	G	G	G	G	G	G	G	G	G	G	G	G	G	G	G	G	G	G	G
gi|448814763|ref|NC_000962.3|	60599	C	C	C	C	C	C	G	C	C	C	C	C	C	C	C	C	C	C	C	C	C	C	C	C
gi|448814763|ref|NC_000962.3|	60830	C	C	C	C	C	T	C	C	C	C	C	C	C	C	C	C	C	C	C	C	C	C	C	C
gi|448814763|ref|NC_000962.3|	61103	G	G	G	G	G	G	C	G	G	G	G	G	G	G	G	G	G	G	G	G	G	G	G	G
gi|448814763|ref|NC_000962.3|	61442	A	A	A	A	A	A	G	A	A	A	A	A	A	A	A	A	A	A	A	A	A	A	A	A
gi|448814763|ref|NC_000962.3|	61896	C	C	C	C	C	C	C	G	C	C	C	C	C	C	C	C	C	C	C	C	C	C	C	C
gi|448814763|ref|NC_000962.3|	61981	C	C	C	C	C	C	C	C	C	C	C	C	C	C	C	C	C	C	C	C	C	C	T	C
gi|448814763|ref|NC_000962.3|	62049	G	G	G	G	G	G	G	G	G	G	G	G	G	G	G	G	G	G	G	G	G	G	G	G
gi|448814763|ref|NC_000962.3|	62180	C	C	C	T	C	C	C	C	C	C	C	C	C	C	C	C	C	C	C	C	C	C	C	C
gi|448814763|ref|NC_000962.3|	62286	C	C	C	C	C	C	G	C	C	C	C	C	C	C	C	C	C	C	C	C	C	C	C	C
gi|448814763|ref|NC_000962.3|	62367	A	G	G	A	G	G	G	G	G	G	G	G	G	G	G	G	G	G	G	G	G	G	G	G
gi|448814763|ref|NC_000962.3|	62586	C	C	C	C	C	C	G	C	C	C	C	C	C	C	C	C	C	C	C	C	C	C	C	C
gi|448814763|ref|NC_000962.3|	62657	G	G	G	G	G	G	G	G	G	G	G	G	G	A	A	A	A	G	G	G	G	G	G	G
gi|448814763|ref|NC_000962.3|	62768	A	A	A	A	A	A	A	A	A	A	A	A	A	A	A	A	A	A	A	A	A	A	A	G
gi|448814763|ref|NC_000962.3|	63008	C	C	C	C	C	C	T	C	C	C	C	C	C	C	C	C	C	C	C	C	C	C	C	C
gi|448814763|ref|NC_000962.3|	63039	C	C	C	C	C	C	C	C	C	C	C	C	C	C	C	C	C	C	C	C	C	C	C	T
gi|448814763|ref|NC_000962.3|	63059	C	C	C	C	C	C	C	C	C	C	C	C	C	C	C	C	C	C	C	C	C	C	C	G
gi|448814763|ref|NC_000962.3|	63146	G	G	G	G	G	G	G	G	G	T	T	G	G	G	G	G	G	G	G	G	G	G	G	G
gi|448814763|ref|NC_000962.3|	63214	C	C	C	C	C	C	C	C	C	C	C	C	C	C	C	C	C	C	C	T	T	C	C	C
gi|448814763|ref|NC_000962.3|	63513	A	A	A	A	A	A	A	A	A	G	A	A	A	A	A	A	A	A	A	A	A	A	A	A
gi|448814763|ref|NC_000962.3|	63748	G	G	G	G	G	G	G	G	G	G	G	G	G	G	G	C	G	G	G	G	G	G	G	G
gi|448814763|ref|NC_000962.3|	63771	C	C	C	C	C	C	C	C	C	C	C	C	C	C	C	C	C	T	T	C	C	C	C	C
gi|448814763|ref|NC_000962.3|	64028	C	C	C	C	C	C	C	T	T	C	C	C	C	C	C	C	C	C	C	C	C	C	C	C
gi|448814763|ref|NC_000962.3|	65083	G	G	G	G	G	G	G	G	G	G	G	A	A	G	G	G	G	G	G	G	G	G	G	G
gi|448814763|ref|NC_000962.3|	65150	C	C	C	C	C	C	C	C	C	T	T	C	C	C	C	C	C	C	C	C	C	C	C	C
gi|448814763|ref|NC_000962.3|	65159	G	G	G	G	G	G	G	A	A	G	G	G	G	G	G	G	G	G	G	G	G	G	G	G
gi|448814763|ref|NC_000962.3|	65432	C	C	A	C	C	C	C	C	C	C	C	C	C	C	C	C	C	C	C	C	C	C	C	C
gi|448814763|ref|NC_000962.3|	65663	C	C	C	C	C	C	C	G	G	C	C	C	C	C	C	C	C	C	C	C	C	C	C	C
gi|448814763|ref|NC_000962.3|	65853	C	T	C	C	C	C	C	C	C	C	C	C	C	C	C	C	C	C	C	C	C	C	C	C
gi|448814763|ref|NC_000962.3|	65867	G	G	G	G	G	G	G	G	G	G	G	G	G	G	G	G	G	G	G	G	G	G	G	A
gi|448814763|ref|NC_000962.3|	65957	C	C	C	C	C	C	G	C	C	C	C	C	C	C	C	C	C	C	C	C	C	C	C	C
gi|448814763|ref|NC_000962.3|	65986	G	G	G	G	G	G	C	G	G	G	G	G	G	G	G	G	G	G	G	G	G	G	G	G
gi|448814763|ref|NC_000962.3|	65995	A	A	A	A	A	A	C	A	A	A	A	A	A	A	A	A	A	A	A	A	A	A	A	A
gi|448814763|ref|NC_000962.3|	66007	G	G	G	G	G	G	T	G	G	G	G	G	G	G	G	G	G	G	G	G	G	G	G	G
gi|448814763|ref|NC_000962.3|	66034	G	G	G	G	G	G	T	G	G	G	G	G	G	G	G	G	G	G	G	G	G	G	G	G
gi|448814763|ref|NC_000962.3|	66092	A	A	A	A	A	A	G	A	A	A	A	A	A	A	A	A	A	A	A	A	A	A	A	A
gi|448814763|ref|NC_000962.3|	66097	T	T	T	T	T	T	C	T	T	T	T	T	T	T	T	T	T	T	T	T	T	T	T	T
gi|448814763|ref|NC_000962.3|	66118	T	T	T	T	T	T	C	T	T	T	T	T	T	T	T	T	T	T	T	T	T	T	T	T
gi|448814763|ref|NC_000962.3|	66145	G	G	G	G	G	G	T	G	G	G	G	G	G	G	G	G	G	G	G	G	G	G	G	G
gi|448814763|ref|NC_000962.3|	66148	G	G	G	G	G	G	A	G	G	G	G	G	G	G	G	G	G	G	G	G	G	G	G	G
gi|448814763|ref|NC_000962.3|	66211	G	G	G	G	G	G	A	G	G	G	G	G	G	G	G	G	G	G	G	G	G	G	G	G
gi|448814763|ref|NC_000962.3|	66285	C	C	C	C	C	C	C	C	C	C	C	C	C	C	C	G	G	C	C	C	C	C	C	C
gi|448814763|ref|NC_000962.3|	66322	C	C	C	C	C	C	A	C	C	C	C	C	C	C	C	C	C	C	C	C	C	C	C	C
gi|448814763|ref|NC_000962.3|	66337	T	T	T	T	T	T	C	T	T	T	T	T	T	T	T	T	T	T	T	T	T	T	T	T
gi|448814763|ref|NC_000962.3|	66484	C	C	C	C	C	C	A	C	C	C	C	C	C	C	C	C	C	C	C	C	C	C	C	C
gi|448814763|ref|NC_000962.3|	66487	G	G	G	G	G	G	A	G	G	G	G	G	G	G	G	G	G	G	G	G	G	G	G	G
gi|448814763|ref|NC_000962.3|	66494	G	G	G	G	G	G	T	G	G	G	G	G	G	G	G	G	G	G	G	G	G	G	G	G
gi|448814763|ref|NC_000962.3|	66511	T	T	T	T	T	T	C	T	T	T	T	T	T	T	T	T	T	T	T	T	T	T	T	T
gi|448814763|ref|NC_000962.3|	66553	G	G	G	G	G	G	C	G	G	G	G	G	G	G	G	G	G	G	G	G	G	G	G	G
gi|448814763|ref|NC_000962.3|	66601	G	G	G	G	G	G	C	G	G	G	G	G	G	G	G	G	G	G	G	G	G	G	G	G
gi|448814763|ref|NC_000962.3|	66607	G	G	G	G	G	G	C	G	G	G	G	G	G	G	G	G	G	G	G	G	G	G	G	G
gi|448814763|ref|NC_000962.3|	66628	G	G	G	G	G	G	C	G	G	G	G	G	G	G	G	G	G	G	G	G	G	G	G	G
gi|448814763|ref|NC_000962.3|	66632	C	C	C	C	C	C	C	C	C	C	C	T	T	C	C	C	C	C	C	C	C	C	C	C
gi|448814763|ref|NC_000962.3|	66634	T	T	T	T	T	T	C	T	T	T	T	T	T	T	T	T	T	T	T	T	T	T	T	T
gi|448814763|ref|NC_000962.3|	66827	C	C	C	C	T	T	C	C	C	C	C	C	C	C	C	C	C	C	C	C	C	C	C	C
gi|448814763|ref|NC_000962.3|	66892	C	C	C	C	C	C	C	G	G	C	C	C	C	C	C	C	C	C	C	C	C	C	C	C
gi|448814763|ref|NC_000962.3|	67012	C	C	C	C	C	C	C	C	C	C	C	T	T	C	C	C	C	C	C	C	C	C	C	C
gi|448814763|ref|NC_000962.3|	67141	G	G	G	G	G	G	G	A	G	G	G	G	G	G	G	G	G	G	G	G	G	G	G	G
gi|448814763|ref|NC_000962.3|	67792	C	C	C	C	C	C	C	C	C	C	C	C	C	C	C	C	C	C	C	T	T	C	C	C
gi|448814763|ref|NC_000962.3|	67897	C	C	C	C	C	C	T	C	C	C	C	C	C	C	C	C	C	C	C	C	C	C	C	C
gi|448814763|ref|NC_000962.3|	67982	A	A	A	A	A	A	G	A	A	A	A	A	A	A	A	A	A	A	A	A	A	A	A	A
gi|448814763|ref|NC_000962.3|	67997	A	A	A	A	A	A	G	A	A	A	A	A	A	A	A	A	A	A	A	A	A	A	A	A
gi|448814763|ref|NC_000962.3|	68047	C	C	C	C	C	C	C	C	C	C	C	T	C	C	C	C	C	C	C	C	C	C	C	C
gi|448814763|ref|NC_000962.3|	68083	G	G	G	G	G	G	C	G	G	G	G	G	G	G	G	G	G	G	G	G	G	G	G	G
gi|448814763|ref|NC_000962.3|	68090	A	A	A	A	A	A	G	A	A	A	A	A	A	A	A	A	A	A	A	A	A	A	A	A
gi|448814763|ref|NC_000962.3|	68096	T	T	T	T	T	T	G	T	T	T	T	T	T	T	T	T	T	T	T	T	T	T	T	T
gi|448814763|ref|NC_000962.3|	68161	A	A	A	A	A	A	C	A	A	A	A	A	A	A	A	A	A	A	A	A	A	A	A	A
gi|448814763|ref|NC_000962.3|	68168	T	T	T	T	T	T	C	T	T	T	T	T	T	T	T	T	T	T	T	T	T	T	T	T
gi|448814763|ref|NC_000962.3|	68174	T	T	T	T	T	T	T	C	C	T	T	T	T	T	T	T	T	T	T	T	T	T	T	T
gi|448814763|ref|NC_000962.3|	68175	C	C	C	C	C	C	T	C	C	C	C	C	C	C	C	C	C	C	C	C	C	C	C	C
gi|448814763|ref|NC_000962.3|	68185	T	T	T	T	T	T	C	T	T	T	T	T	T	T	T	T	T	T	T	T	T	T	T	T
gi|448814763|ref|NC_000962.3|	68203	A	A	A	A	A	A	G	A	A	A	A	A	A	A	A	A	A	A	A	A	A	A	A	A
gi|448814763|ref|NC_000962.3|	68227	G	G	G	T	G	G	G	G	G	G	G	G	G	G	G	G	G	G	G	G	G	G	G	G
gi|448814763|ref|NC_000962.3|	68363	C	C	C	C	C	C	T	C	C	C	C	C	C	C	C	C	C	C	C	C	C	C	C	C
gi|448814763|ref|NC_000962.3|	68742	T	T	T	T	T	T	T	T	C	T	T	T	T	T	T	T	T	T	T	T	T	T	T	T
gi|448814763|ref|NC_000962.3|	69076	G	G	G	G	G	G	G	G	G	G	G	G	G	G	G	A	G	G	G	G	G	G	G	G
gi|448814763|ref|NC_000962.3|	69338	G	G	G	G	G	G	G	G	G	T	G	G	G	G	G	G	G	G	G	G	G	G	G	G
gi|448814763|ref|NC_000962.3|	69417	T	T	T	T	T	T	C	T	T	T	T	T	T	T	T	T	T	T	T	T	T	T	T	T
gi|448814763|ref|NC_000962.3|	69603	C	C	C	C	A	A	C	C	C	C	C	C	C	C	C	C	C	C	C	C	C	C	C	C
gi|448814763|ref|NC_000962.3|	69834	C	C	C	C	C	C	C	C	C	C	C	C	C	T	-	C	C	C	C	C	C	C	C	C
gi|448814763|ref|NC_000962.3|	69871	C	C	C	C	C	C	C	C	C	C	C	C	C	T	-	T	T	C	C	C	C	C	C	C
gi|448814763|ref|NC_000962.3|	69873	C	C	C	C	C	C	C	C	C	C	C	C	C	C	-	A	C	C	C	C	C	C	C	C
gi|448814763|ref|NC_000962.3|	69923	C	C	C	C	C	C	C	C	C	C	C	C	C	C	-	C	C	C	C	C	C	C	C	T
gi|448814763|ref|NC_000962.3|	69984	C	C	C	C	C	C	C	C	C	C	C	A	A	C	-	C	C	C	C	C	C	C	C	C
gi|448814763|ref|NC_000962.3|	69989	A	A	A	A	A	A	A	A	A	A	A	A	A	A	-	A	A	A	A	A	A	A	A	A
gi|448814763|ref|NC_000962.3|	70023	C	C	C	C	C	C	T	C	C	C	C	C	C	C	-	C	C	C	C	C	C	C	C	C
gi|448814763|ref|NC_000962.3|	70036	G	G	G	G	G	G	G	G	G	G	G	G	G	G	-	G	G	G	G	A	G	G	G	G
gi|448814763|ref|NC_000962.3|	70092	A	A	A	A	A	A	A	A	A	A	A	A	A	A	-	A	A	A	A	A	A	A	A	G
gi|448814763|ref|NC_000962.3|	70095	G	G	G	G	G	G	G	G	G	G	G	G	G	A	-	G	G	G	G	G	G	G	G	G
gi|448814763|ref|NC_000962.3|	70267	T	T	T	T	T	T	T	T	T	T	T	T	T	G	-	G	G	G	G	G	G	G	G	T
gi|448814763|ref|NC_000962.3|	70591	T	T	T	T	G	T	T	T	T	T	T	T	T	T	-	T	T	T	T	T	T	T	T	T
gi|448814763|ref|NC_000962.3|	70816	G	G	G	G	G	G	G	G	G	G	G	G	G	G	G	G	G	G	G	G	G	G	G	G
gi|448814763|ref|NC_000962.3|	70924	C	C	C	C	C	C	C	C	C	C	C	C	C	T	T	C	C	C	C	C	C	C	C	C
gi|448814763|ref|NC_000962.3|	71203	C	G	G	C	C	C	C	C	C	C	C	C	C	C	C	C	C	C	C	C	C	C	C	C
gi|448814763|ref|NC_000962.3|	71325	C	C	C	C	C	C	G	C	C	C	C	C	C	C	C	C	C	C	C	C	C	C	C	C
gi|448814763|ref|NC_000962.3|	71336	C	C	C	C	C	C	C	C	C	C	C	C	C	C	C	C	C	C	C	C	C	C	C	C
gi|448814763|ref|NC_000962.3|	71622	G	G	G	G	G	G	G	G	G	G	G	G	G	G	G	G	G	A	G	G	G	G	G	G
gi|448814763|ref|NC_000962.3|	71707	T	T	T	T	T	T	C	T	T	T	T	T	T	T	T	T	T	T	T	T	T	T	T	T
gi|448814763|ref|NC_000962.3|	71731	C	C	C	C	C	C	C	C	C	C	C	C	C	C	C	C	C	C	C	C	C	C	C	T
gi|448814763|ref|NC_000962.3|	71852	T	T	T	T	T	T	C	T	T	T	T	T	T	T	T	T	T	T	T	T	T	T	T	T
gi|448814763|ref|NC_000962.3|	72099	C	C	C	C	C	C	T	C	C	C	C	C	C	C	C	C	C	C	C	C	C	C	C	C
gi|448814763|ref|NC_000962.3|	72126	C	C	C	C	C	C	A	C	C	C	C	C	C	C	C	C	C	C	C	C	C	C	C	C
gi|448814763|ref|NC_000962.3|	72545	T	T	T	T	G	G	T	T	T	T	T	T	T	T	T	T	T	T	T	T	T	T	T	T
gi|448814763|ref|NC_000962.3|	72549	C	C	C	C	C	C	C	C	C	C	C	T	T	C	C	C	C	C	C	C	C	C	C	C
gi|448814763|ref|NC_000962.3|	72628	C	C	C	C	C	C	T	C	C	C	C	C	C	C	C	C	C	C	C	C	C	C	C	C
gi|448814763|ref|NC_000962.3|	72694	A	A	A	A	A	A	C	A	A	A	A	A	A	A	A	A	A	A	A	A	A	A	A	A
gi|448814763|ref|NC_000962.3|	72730	T	T	T	T	T	T	C	T	T	T	T	T	T	T	T	T	T	T	T	T	T	T	T	T
gi|448814763|ref|NC_000962.3|	72799	G	G	G	G	G	G	A	G	G	G	G	G	G	G	G	G	G	G	G	G	G	G	G	G
gi|448814763|ref|NC_000962.3|	72919	C	C	C	C	C	C	G	C	C	C	C	C	C	C	C	C	C	C	C	C	C	C	C	C
gi|448814763|ref|NC_000962.3|	73148	G	A	A	G	G	G	G	G	G	G	G	G	G	G	G	G	G	G	G	G	G	G	G	G
gi|448814763|ref|NC_000962.3|	73173	T	C	C	C	C	C	C	C	C	C	C	C	C	C	C	C	C	C	C	C	C	C	C	C
gi|448814763|ref|NC_000962.3|	73456	G	G	G	G	A	A	G	G	G	G	G	G	G	G	G	G	G	G	G	G	G	G	G	G
gi|448814763|ref|NC_000962.3|	73642	G	G	G	G	G	G	T	G	G	G	G	G	G	G	G	G	G	G	G	G	G	G	G	G
gi|448814763|ref|NC_000962.3|	73935	C	C	C	C	C	C	T	C	C	C	C	C	C	C	C	C	C	C	C	C	C	C	C	C
gi|448814763|ref|NC_000962.3|	74059	C	C	C	C	C	C	C	C	C	C	C	C	C	C	C	C	C	T	T	C	C	C	C	C
gi|448814763|ref|NC_000962.3|	74092	C	C	C	C	C	C	C	C	C	C	C	C	C	C	C	C	C	C	C	C	C	C	C	T
gi|448814763|ref|NC_000962.3|	74161	G	C	C	G	C	C	C	C	C	C	C	C	C	C	C	C	C	C	C	C	C	C	C	G
gi|448814763|ref|NC_000962.3|	74737	T	T	T	T	T	T	C	G	G	T	T	T	T	T	T	T	T	T	T	T	T	T	T	T
gi|448814763|ref|NC_000962.3|	74805	G	G	G	G	G	G	G	C	G	G	G	G	G	G	G	G	G	G	G	G	G	G	G	G
gi|448814763|ref|NC_000962.3|	75233	C	A	C	C	C	C	C	C	C	A	A	A	A	C	C	C	C	C	C	C	C	C	C	C
gi|448814763|ref|NC_000962.3|	75264	C	C	C	C	C	C	C	C	C	C	C	C	C	C	C	T	T	C	C	C	C	C	C	C
gi|448814763|ref|NC_000962.3|	75301	A	A	A	A	A	A	G	A	A	A	A	A	A	A	A	A	A	A	A	A	A	A	A	A
gi|448814763|ref|NC_000962.3|	75313	A	C	C	A	A	A	A	A	A	A	A	A	A	A	A	A	A	A	A	A	A	A	A	A
gi|448814763|ref|NC_000962.3|	75330	T	T	T	T	T	T	C	T	T	T	T	T	T	T	T	T	T	T	T	T	T	T	T	T
gi|448814763|ref|NC_000962.3|	75940	C	C	C	C	C	C	C	C	C	C	C	C	C	C	C	C	C	C	C	C	C	C	C	C
gi|448814763|ref|NC_000962.3|	76147	G	C	C	C	C	C	C	C	C	C	C	C	C	C	C	C	C	C	C	C	C	C	C	C
gi|448814763|ref|NC_000962.3|	76373	T	T	T	T	T	T	T	T	T	T	T	T	T	T	C	T	T	T	T	T	T	T	T	T
gi|448814763|ref|NC_000962.3|	76714	G	G	G	G	G	G	G	G	G	G	A	G	G	G	G	G	G	G	G	G	G	G	G	G
gi|448814763|ref|NC_000962.3|	77105	A	A	A	G	A	A	A	A	A	A	A	A	A	A	A	A	A	A	A	A	A	A	A	A
gi|448814763|ref|NC_000962.3|	77327	A	C	C	A	A	A	A	A	A	A	A	A	A	A	A	A	A	A	A	A	A	A	A	A
gi|448814763|ref|NC_000962.3|	77469	C	C	C	C	C	C	C	T	C	C	C	C	C	C	C	C	C	C	C	C	C	C	C	C
gi|448814763|ref|NC_000962.3|	77870	C	C	C	C	A	A	C	C	C	C	C	C	C	C	C	C	C	C	C	C	C	C	C	C
gi|448814763|ref|NC_000962.3|	78001	C	C	C	C	C	C	T	C	C	C	C	C	C	C	C	C	C	C	C	C	C	C	C	C
gi|448814763|ref|NC_000962.3|	78093	G	G	G	A	G	G	G	G	G	G	G	G	G	G	G	G	G	G	G	G	G	G	G	G
gi|448814763|ref|NC_000962.3|	78103	C	T	T	C	T	T	T	T	T	T	T	T	T	T	T	T	T	T	T	T	T	T	T	C
gi|448814763|ref|NC_000962.3|	78139	G	G	C	G	G	G	G	G	G	G	G	G	G	G	G	G	G	G	G	G	G	G	G	G
gi|448814763|ref|NC_000962.3|	78837	G	G	G	G	G	G	G	G	G	G	G	G	G	G	G	G	G	G	G	G	G	T	G	G
gi|448814763|ref|NC_000962.3|	78929	G	G	G	G	C	C	G	G	G	G	G	G	G	G	G	G	G	G	G	G	G	G	G	G
gi|448814763|ref|NC_000962.3|	79361	G	G	G	G	G	G	G	G	G	G	G	G	G	G	G	G	G	G	G	G	G	G	G	C
gi|448814763|ref|NC_000962.3|	79409	C	C	C	C	C	C	G	C	C	C	C	C	C	C	C	C	C	C	C	C	C	C	C	C
gi|448814763|ref|NC_000962.3|	79479	T	T	T	T	T	T	T	C	C	T	T	T	T	T	T	T	T	T	T	T	T	T	T	T
gi|448814763|ref|NC_000962.3|	79480	T	T	T	T	T	T	T	T	T	C	C	T	T	T	T	T	T	T	T	T	T	T	T	T
gi|448814763|ref|NC_000962.3|	80133	C	C	C	C	C	C	C	C	C	-	-	C	C	C	C	C	C	C	C	C	C	C	C	T
gi|448814763|ref|NC_000962.3|	80474	A	A	A	A	A	A	C	A	A	-	-	A	A	A	A	A	A	A	A	A	A	A	A	A
gi|448814763|ref|NC_000962.3|	80510	A	A	A	A	A	A	G	A	A	-	-	A	A	A	A	A	A	A	A	A	A	A	A	A
gi|448814763|ref|NC_000962.3|	80616	G	G	G	G	G	G	G	G	G	-	-	G	G	G	G	G	G	G	G	G	G	C	C	G
gi|448814763|ref|NC_000962.3|	80705	G	G	G	G	A	A	G	G	G	-	-	G	G	G	G	G	G	G	G	G	G	G	G	G
gi|448814763|ref|NC_000962.3|	81100	T	T	T	T	T	T	C	T	T	-	-	T	T	T	T	T	T	T	T	T	T	T	T	T
gi|448814763|ref|NC_000962.3|	81160	G	G	G	G	T	T	G	G	G	-	-	G	G	G	G	G	G	G	G	G	G	G	G	G
gi|448814763|ref|NC_000962.3|	81910	C	C	C	C	C	C	C	C	C	-	-	C	C	C	C	C	C	C	C	C	C	G	C	C
gi|448814763|ref|NC_000962.3|	81963	G	G	G	G	G	G	G	G	G	-	-	G	G	A	A	G	G	G	G	G	G	G	G	G
gi|448814763|ref|NC_000962.3|	82335	G	G	G	G	G	G	G	G	A	-	-	G	G	G	G	G	G	G	G	G	G	G	G	G
gi|448814763|ref|NC_000962.3|	82362	A	A	A	A	A	A	G	A	A	-	-	A	A	A	A	A	A	A	A	A	A	A	A	A
gi|448814763|ref|NC_000962.3|	83842	G	G	G	G	G	G	G	G	G	G	G	G	G	A	A	G	G	G	G	G	G	G	G	G
gi|448814763|ref|NC_000962.3|	83977	G	G	G	G	G	G	G	G	G	G	T	G	G	G	G	G	G	G	G	G	G	G	G	G
gi|448814763|ref|NC_000962.3|	83982	A	A	A	A	A	A	A	A	A	A	A	A	A	G	G	G	G	A	A	A	A	A	A	A
gi|448814763|ref|NC_000962.3|	84238	G	T	T	G	T	T	T	T	T	T	T	T	T	T	T	T	T	T	T	T	T	T	T	T
gi|448814763|ref|NC_000962.3|	84528	T	T	T	T	T	T	T	T	G	T	T	T	T	T	T	T	T	T	T	T	T	T	T	T
gi|448814763|ref|NC_000962.3|	84553	T	T	T	T	T	T	C	T	T	T	T	T	T	T	T	T	T	T	T	T	T	T	T	T
gi|448814763|ref|NC_000962.3|	84908	C	C	C	C	C	C	C	C	C	C	C	C	C	C	C	C	C	C	C	T	T	C	C	C
gi|448814763|ref|NC_000962.3|	85252	C	C	C	C	C	C	G	C	C	C	C	C	C	C	C	C	C	C	C	C	C	C	C	C
gi|448814763|ref|NC_000962.3|	85721	A	A	A	A	A	A	A	A	A	A	A	A	A	A	A	A	A	A	A	C	A	A	A	A
gi|448814763|ref|NC_000962.3|	85767	T	T	T	T	T	T	C	T	T	T	T	T	T	T	T	T	T	T	T	T	T	T	T	T
gi|448814763|ref|NC_000962.3|	85907	G	G	G	G	G	G	G	G	G	G	G	G	G	G	G	G	G	G	G	G	G	A	G	G
gi|448814763|ref|NC_000962.3|	85985	T	T	T	T	T	T	T	T	T	T	T	T	C	T	T	T	T	T	T	T	T	T	T	T
gi|448814763|ref|NC_000962.3|	86587	C	A	A	C	C	C	C	C	C	C	C	C	C	C	C	C	C	C	C	C	C	C	C	C
gi|448814763|ref|NC_000962.3|	86864	A	A	A	A	A	A	A	A	A	A	A	A	A	A	A	A	A	A	A	A	A	A	A	G
gi|448814763|ref|NC_000962.3|	87200	C	C	C	C	C	C	T	C	C	C	C	C	C	C	C	C	C	C	C	C	C	C	C	C
gi|448814763|ref|NC_000962.3|	87468	C	C	C	C	C	C	C	C	C	T	T	C	C	C	C	C	C	C	C	C	C	C	C	C
gi|448814763|ref|NC_000962.3|	87499	G	A	A	G	G	G	G	G	G	G	G	G	G	G	G	G	G	G	G	G	G	G	G	G
gi|448814763|ref|NC_000962.3|	87973	C	T	T	C	C	C	C	C	C	C	C	C	C	C	C	C	C	C	C	C	C	C	C	C
gi|448814763|ref|NC_000962.3|	88176	A	A	A	A	A	A	A	A	A	A	A	A	G	A	A	A	A	A	A	A	A	A	A	A
gi|448814763|ref|NC_000962.3|	88592	C	C	C	C	C	C	T	C	C	C	C	C	C	C	C	C	C	C	C	C	C	C	C	C
gi|448814763|ref|NC_000962.3|	89113	G	T	T	G	T	T	T	T	T	T	T	T	T	T	T	T	T	T	T	T	T	T	T	T
gi|448814763|ref|NC_000962.3|	89128	T	T	T	T	T	T	T	T	C	T	T	T	T	T	T	T	T	T	T	T	T	T	T	T
gi|448814763|ref|NC_000962.3|	89200	T	T	T	T	G	G	T	T	T	G	G	G	G	G	G	G	G	G	G	G	G	G	G	T
gi|448814763|ref|NC_000962.3|	89337	A	A	A	A	G	A	A	A	A	A	A	A	A	A	A	A	A	A	A	A	A	A	A	A
gi|448814763|ref|NC_000962.3|	89474	G	A	A	G	G	G	G	G	G	G	G	G	G	G	G	G	G	G	G	G	G	G	G	G
gi|448814763|ref|NC_000962.3|	89535	T	C	C	T	C	C	C	C	C	C	C	C	C	C	C	C	C	C	C	C	C	C	C	T
gi|448814763|ref|NC_000962.3|	89791	A	A	A	A	A	A	A	A	A	A	A	A	A	A	A	G	A	A	A	A	A	A	A	A
gi|448814763|ref|NC_000962.3|	89871	C	C	C	C	C	C	C	T	T	C	C	C	C	C	C	C	C	C	C	C	C	C	C	C
gi|448814763|ref|NC_000962.3|	90214	G	G	G	G	G	G	T	G	G	G	G	G	G	G	G	G	G	G	G	G	G	G	G	G
gi|448814763|ref|NC_000962.3|	90241	A	-	A	A	A	A	G	A	A	A	A	A	A	A	A	A	A	A	A	A	A	A	A	A
gi|448814763|ref|NC_000962.3|	90304	T	-	T	T	T	T	C	T	T	T	T	T	T	T	T	T	T	T	T	T	T	T	T	T
gi|448814763|ref|NC_000962.3|	90322	A	-	-	A	A	A	G	A	A	A	A	A	A	A	A	A	A	A	A	A	A	A	A	A
gi|448814763|ref|NC_000962.3|	90328	C	-	-	C	C	C	T	C	C	C	C	C	C	C	C	C	C	C	C	C	C	C	C	C
gi|448814763|ref|NC_000962.3|	90346	C	-	-	C	C	C	A	C	C	C	C	C	C	C	C	C	C	C	C	C	C	C	C	C
gi|448814763|ref|NC_000962.3|	90477	C	C	C	C	C	C	C	C	C	C	C	C	C	C	C	C	C	T	C	C	C	C	C	C
gi|448814763|ref|NC_000962.3|	90613	A	A	A	A	G	G	A	A	A	A	A	A	A	A	A	A	A	A	A	A	A	A	A	A
gi|448814763|ref|NC_000962.3|	90929	C	-	C	C	C	C	C	C	C	C	C	C	C	C	C	C	C	C	C	C	C	C	C	T
gi|448814763|ref|NC_000962.3|	91001	T	-	C	T	C	C	C	C	C	C	C	C	C	C	C	C	C	C	C	C	C	C	C	C
gi|448814763|ref|NC_000962.3|	91224	G	G	G	G	G	G	C	G	G	G	G	G	G	G	G	G	G	G	G	G	G	G	G	G
gi|448814763|ref|NC_000962.3|	91480	G	G	G	G	G	G	A	G	G	G	G	G	G	G	G	G	G	G	G	G	G	G	G	G
gi|448814763|ref|NC_000962.3|	91485	A	A	A	A	A	A	C	A	A	A	A	A	A	A	A	A	A	A	A	A	A	A	A	A
gi|448814763|ref|NC_000962.3|	91488	T	T	T	T	T	T	C	T	T	T	T	T	T	T	T	T	T	T	T	T	T	T	T	T
gi|448814763|ref|NC_000962.3|	91491	T	T	T	T	T	T	G	T	T	T	T	T	T	T	T	T	T	T	T	T	T	T	T	T
gi|448814763|ref|NC_000962.3|	91498	T	T	T	T	T	T	C	T	T	T	T	T	T	T	T	T	T	T	T	T	T	T	T	T
gi|448814763|ref|NC_000962.3|	91509	G	G	G	G	G	G	C	G	G	G	G	G	G	G	G	G	G	G	G	G	G	G	G	G
gi|448814763|ref|NC_000962.3|	91512	T	T	T	T	T	T	C	T	T	T	T	T	T	T	T	T	T	T	T	T	T	T	T	T
gi|448814763|ref|NC_000962.3|	91569	C	C	C	C	C	C	T	C	C	C	C	C	C	C	C	C	C	C	C	C	C	C	C	C
gi|448814763|ref|NC_000962.3|	91727	C	-	-	C	C	C	T	C	C	C	C	C	C	C	C	C	C	C	C	C	C	C	C	C
gi|448814763|ref|NC_000962.3|	92010	G	G	G	G	G	G	A	G	G	G	G	G	G	G	G	G	G	G	G	G	G	G	G	G
gi|448814763|ref|NC_000962.3|	92016	G	-	T	G	T	T	T	T	T	T	T	T	T	T	T	T	T	T	T	T	T	T	T	T
gi|448814763|ref|NC_000962.3|	92024	T	T	T	T	T	T	C	T	T	T	T	T	T	T	T	T	T	T	T	T	T	T	T	T
gi|448814763|ref|NC_000962.3|	92046	G	G	G	G	G	G	C	G	G	G	G	G	G	G	G	G	G	G	G	G	G	G	G	G
gi|448814763|ref|NC_000962.3|	92196	T	-	T	T	T	T	C	T	T	T	T	T	T	T	T	T	T	T	T	T	T	T	T	T
gi|448814763|ref|NC_000962.3|	92199	G	-	G	G	G	G	G	G	G	G	G	G	G	G	G	G	G	G	G	G	G	T	T	G
gi|448814763|ref|NC_000962.3|	92206	G	-	G	G	G	G	T	G	G	G	G	G	G	G	G	G	G	G	G	G	G	G	G	G
gi|448814763|ref|NC_000962.3|	92224	A	-	A	A	A	A	G	A	A	A	A	A	A	A	A	A	A	A	A	A	A	A	A	A
gi|448814763|ref|NC_000962.3|	92236	C	-	C	C	C	C	G	C	C	C	C	C	C	C	C	C	C	C	C	C	C	C	C	C
gi|448814763|ref|NC_000962.3|	92322	A	A	A	A	A	A	A	A	A	A	A	A	A	A	A	A	A	A	A	A	A	A	A	T
gi|448814763|ref|NC_000962.3|	92370	G	G	G	G	G	G	C	G	G	G	G	G	G	G	G	G	G	G	G	G	G	G	G	G
gi|448814763|ref|NC_000962.3|	92567	G	G	G	G	G	G	A	G	G	G	G	G	G	G	G	G	G	G	G	G	G	G	G	G
gi|448814763|ref|NC_000962.3|	92576	T	T	T	T	T	T	G	T	T	T	T	T	T	T	T	T	T	T	T	T	T	T	T	T
gi|448814763|ref|NC_000962.3|	92717	G	G	G	G	G	G	A	G	G	G	G	G	G	G	G	G	G	G	G	G	G	G	G	G
gi|448814763|ref|NC_000962.3|	92744	A	A	A	A	A	A	G	A	A	A	A	A	A	A	A	A	A	A	A	A	A	A	A	A
gi|448814763|ref|NC_000962.3|	92813	G	G	G	G	G	G	A	G	G	G	G	G	G	G	G	G	G	G	G	G	G	G	G	G
gi|448814763|ref|NC_000962.3|	92874	T	T	T	T	T	T	C	T	T	T	T	T	T	T	T	T	T	T	T	T	T	T	T	T
gi|448814763|ref|NC_000962.3|	93313	C	C	C	C	C	C	C	C	C	C	C	C	C	C	C	C	C	C	C	C	T	C	C	C
gi|448814763|ref|NC_000962.3|	93355	C	C	C	C	C	C	T	C	C	C	C	C	C	C	C	C	C	C	C	C	C	C	C	C
gi|448814763|ref|NC_000962.3|	93360	T	T	T	T	T	T	C	T	T	T	T	T	T	T	T	T	T	T	T	T	T	T	T	T
gi|448814763|ref|NC_000962.3|	93381	G	G	G	G	G	G	C	G	G	G	G	G	G	G	G	G	G	G	G	G	G	G	G	G
gi|448814763|ref|NC_000962.3|	93387	T	T	T	T	T	T	C	T	T	T	T	T	T	T	T	T	T	T	T	T	T	T	T	T
gi|448814763|ref|NC_000962.3|	93399	G	G	G	G	G	G	T	G	G	G	G	G	G	G	G	G	G	G	G	G	G	G	G	G
gi|448814763|ref|NC_000962.3|	93501	C	-	-	C	C	C	T	C	C	C	C	C	C	C	C	C	C	C	C	C	C	C	C	C
gi|448814763|ref|NC_000962.3|	93505	C	-	-	C	C	C	G	C	C	C	C	C	C	C	C	C	C	C	C	C	C	C	C	C
gi|448814763|ref|NC_000962.3|	93516	C	-	-	C	C	C	G	C	C	C	C	C	C	C	C	C	C	C	C	C	C	C	C	C
gi|448814763|ref|NC_000962.3|	93525	G	-	-	G	G	G	C	G	G	G	G	G	G	G	G	G	G	G	G	G	G	G	G	G
gi|448814763|ref|NC_000962.3|	93612	A	A	A	A	A	A	G	A	A	A	A	A	A	A	A	A	A	A	A	A	A	A	A	A
gi|448814763|ref|NC_000962.3|	93641	A	A	A	A	A	A	G	A	A	A	A	A	A	A	A	A	A	A	A	A	A	A	A	A
gi|448814763|ref|NC_000962.3|	93651	C	C	C	C	C	C	G	C	C	C	C	C	C	C	C	C	C	C	C	C	C	C	C	C
gi|448814763|ref|NC_000962.3|	93989	C	C	C	C	C	C	G	C	C	C	C	C	C	C	C	C	C	C	C	C	C	C	C	C
gi|448814763|ref|NC_000962.3|	93998	A	A	A	A	A	A	C	A	A	A	A	A	A	A	A	A	A	A	A	A	A	A	A	A
gi|448814763|ref|NC_000962.3|	94059	A	A	A	A	A	A	G	A	A	A	A	A	A	A	A	A	A	A	A	A	A	A	A	A
gi|448814763|ref|NC_000962.3|	94084	C	C	C	C	C	C	T	C	C	C	C	C	C	C	C	C	C	C	C	C	C	C	C	C
gi|448814763|ref|NC_000962.3|	94090	G	G	G	G	G	G	C	G	G	G	G	G	G	G	G	G	G	G	G	G	G	G	G	G
gi|448814763|ref|NC_000962.3|	94095	T	T	T	T	T	T	C	T	T	T	T	T	T	T	T	T	T	T	T	T	T	T	T	T
gi|448814763|ref|NC_000962.3|	94099	T	T	T	T	T	T	C	T	T	T	T	T	T	T	T	T	T	T	T	T	T	T	T	T
gi|448814763|ref|NC_000962.3|	94103	G	G	G	G	G	G	A	G	G	G	G	G	G	G	G	G	G	G	G	G	G	G	G	G
gi|448814763|ref|NC_000962.3|	94106	G	G	G	G	G	G	T	G	G	G	G	G	G	G	G	G	G	G	G	G	G	G	G	G
gi|448814763|ref|NC_000962.3|	94130	T	T	T	T	T	T	G	T	T	T	T	T	T	T	T	T	T	T	T	T	T	T	T	T
gi|448814763|ref|NC_000962.3|	94280	G	G	G	G	G	G	A	G	G	G	G	G	G	G	G	G	G	G	G	G	G	G	G	G
gi|448814763|ref|NC_000962.3|	94286	G	G	G	G	G	G	A	G	G	G	G	G	G	G	G	G	G	G	G	G	G	G	G	G
gi|448814763|ref|NC_000962.3|	94303	T	T	T	T	T	T	T	T	T	T	T	T	T	T	T	T	T	T	T	T	T	T	T	C
gi|448814763|ref|NC_000962.3|	94310	G	G	G	G	G	G	T	G	G	G	G	G	G	G	G	G	G	G	G	G	G	G	G	G
gi|448814763|ref|NC_000962.3|	94319	C	C	C	C	C	C	T	C	C	C	C	C	C	C	C	C	C	C	C	C	C	C	C	C
gi|448814763|ref|NC_000962.3|	94331	C	C	C	C	C	C	T	C	C	C	C	C	C	C	C	C	C	C	C	C	C	C	C	C
gi|448814763|ref|NC_000962.3|	94337	C	C	C	C	C	C	T	C	C	C	C	C	C	C	C	C	C	C	C	C	C	C	C	C
gi|448814763|ref|NC_000962.3|	94344	G	G	G	G	G	G	G	G	G	G	G	G	G	A	A	G	G	G	G	G	G	G	G	G
gi|448814763|ref|NC_000962.3|	94346	A	A	A	A	A	A	G	A	A	A	A	A	A	A	A	A	A	A	A	A	A	A	A	A
gi|448814763|ref|NC_000962.3|	94358	C	C	C	C	C	C	G	C	C	C	C	C	C	C	C	C	C	C	C	C	C	C	C	C
gi|448814763|ref|NC_000962.3|	94379	T	T	T	T	T	T	C	T	T	T	T	T	T	T	T	T	T	T	T	T	T	T	T	T
gi|448814763|ref|NC_000962.3|	94388	G	G	G	G	G	G	G	G	G	A	A	G	G	G	G	G	G	G	G	G	G	G	G	G
gi|448814763|ref|NC_000962.3|	94409	G	G	G	G	G	G	A	G	G	G	G	G	G	G	G	G	G	G	G	G	G	G	G	G
gi|448814763|ref|NC_000962.3|	94433	G	G	G	G	G	G	C	G	G	G	G	G	G	G	G	G	G	G	G	G	G	G	G	G
gi|448814763|ref|NC_000962.3|	94472	T	T	T	T	T	T	C	T	T	T	T	T	T	T	T	T	T	T	T	T	T	T	T	T
gi|448814763|ref|NC_000962.3|	94503	T	T	T	T	T	T	G	T	T	T	T	T	T	T	T	T	T	T	T	T	T	T	T	T
gi|448814763|ref|NC_000962.3|	94508	T	T	T	T	T	T	C	T	T	T	T	T	T	T	T	T	T	T	T	T	T	T	T	T
gi|448814763|ref|NC_000962.3|	94521	G	G	G	G	G	G	A	G	G	G	G	G	G	G	G	G	G	G	G	G	G	G	G	G
gi|448814763|ref|NC_000962.3|	94538	T	T	T	T	T	T	C	T	T	T	T	T	T	T	T	T	T	T	T	T	T	T	T	T
gi|448814763|ref|NC_000962.3|	94580	T	T	T	T	T	T	C	T	T	T	T	T	T	T	T	T	T	T	T	T	T	T	T	T
gi|448814763|ref|NC_000962.3|	94596	T	T	T	T	T	T	C	T	T	T	T	T	T	T	T	T	T	T	T	T	T	T	T	T
gi|448814763|ref|NC_000962.3|	94604	C	C	C	C	C	C	G	C	C	C	C	C	C	C	C	C	C	C	C	C	C	C	C	C
gi|448814763|ref|NC_000962.3|	94670	A	-	A	A	A	A	G	A	A	A	A	A	A	A	A	A	A	A	A	A	A	A	A	A
gi|448814763|ref|NC_000962.3|	94703	C	C	C	C	C	C	G	C	C	C	C	C	C	C	C	C	C	C	C	C	C	C	C	C
gi|448814763|ref|NC_000962.3|	94731	C	C	C	C	C	C	T	C	C	C	C	C	C	C	C	C	C	C	C	C	C	C	C	C
gi|448814763|ref|NC_000962.3|	94736	C	C	C	C	C	C	T	C	C	C	C	C	C	C	C	C	C	C	C	C	C	C	C	C
gi|448814763|ref|NC_000962.3|	94769	G	G	G	G	G	G	A	G	G	G	G	G	G	G	G	G	G	G	G	G	G	G	G	G
gi|448814763|ref|NC_000962.3|	94773	G	G	G	G	G	G	A	G	G	G	G	G	G	G	G	G	G	G	G	G	G	G	G	G
gi|448814763|ref|NC_000962.3|	94802	C	C	C	C	C	C	T	C	C	C	C	C	C	C	C	C	C	C	C	C	C	C	C	C
gi|448814763|ref|NC_000962.3|	94844	G	-	G	G	G	G	C	G	G	G	G	G	G	G	G	G	G	G	G	G	G	G	G	G
gi|448814763|ref|NC_000962.3|	94887	C	C	C	C	C	C	A	C	C	C	C	C	C	C	C	C	C	C	C	C	C	C	C	C
gi|448814763|ref|NC_000962.3|	94896	C	C	C	C	C	C	T	C	C	C	C	C	C	C	C	C	C	C	C	C	C	C	C	C
gi|448814763|ref|NC_000962.3|	94961	C	C	C	C	C	C	G	C	C	C	C	C	C	C	C	C	C	C	C	C	C	C	C	C
gi|448814763|ref|NC_000962.3|	94994	G	G	G	G	G	G	A	G	G	G	G	G	G	G	G	G	G	G	G	G	G	G	G	G
gi|448814763|ref|NC_000962.3|	95018	A	A	A	A	A	A	G	A	A	A	A	A	A	A	A	A	A	A	A	A	A	A	A	A
gi|448814763|ref|NC_000962.3|	95026	C	C	C	C	C	C	G	C	C	C	C	C	C	C	C	C	C	C	C	C	C	C	C	C
gi|448814763|ref|NC_000962.3|	95069	G	G	G	T	G	G	-	G	G	G	G	G	G	G	G	G	G	G	G	G	G	G	G	G
gi|448814763|ref|NC_000962.3|	95150	G	G	G	G	G	G	C	G	G	G	G	G	G	G	G	G	G	G	G	G	G	G	G	G
gi|448814763|ref|NC_000962.3|	95159	C	C	C	C	C	C	G	C	C	C	C	C	C	C	C	C	C	C	C	C	C	C	C	C
gi|448814763|ref|NC_000962.3|	95163	T	T	T	T	T	T	C	T	T	T	T	T	T	T	T	T	T	T	T	T	T	T	T	T
gi|448814763|ref|NC_000962.3|	95169	A	A	A	A	A	A	C	A	A	A	A	A	A	A	A	A	A	A	A	A	A	A	A	A
gi|448814763|ref|NC_000962.3|	95216	C	C	C	C	C	C	G	C	C	C	C	C	C	C	C	C	C	C	C	C	C	C	C	C
gi|448814763|ref|NC_000962.3|	95226	A	-	A	A	A	A	G	A	A	A	A	A	A	A	A	A	A	A	A	A	A	A	A	A
gi|448814763|ref|NC_000962.3|	95255	G	-	G	G	G	G	C	G	G	G	G	G	G	G	G	G	G	G	G	G	G	G	G	G
gi|448814763|ref|NC_000962.3|	95324	G	-	G	G	G	G	C	G	G	G	G	G	G	G	G	G	G	G	G	G	G	G	G	G
gi|448814763|ref|NC_000962.3|	95326	T	T	T	T	T	T	C	T	T	T	T	T	T	T	T	T	T	T	T	T	T	T	T	T
gi|448814763|ref|NC_000962.3|	95369	A	A	A	A	A	A	C	A	A	A	A	A	A	A	A	A	A	A	A	A	A	A	A	A
gi|448814763|ref|NC_000962.3|	95373	G	G	G	G	G	G	A	G	G	G	G	G	G	G	G	G	G	G	G	G	G	G	G	G
gi|448814763|ref|NC_000962.3|	95390	C	C	C	C	C	C	T	C	C	C	C	C	C	C	C	C	C	C	C	C	C	C	C	C
gi|448814763|ref|NC_000962.3|	95415	T	T	T	T	T	T	C	T	T	T	T	T	T	T	T	T	T	T	T	T	T	T	T	T
gi|448814763|ref|NC_000962.3|	95455	T	T	T	T	T	T	C	T	T	T	T	T	T	T	T	T	T	T	T	T	T	T	T	T
gi|448814763|ref|NC_000962.3|	95458	A	A	A	A	A	A	C	A	A	A	A	A	A	A	A	A	A	A	A	A	A	A	A	A
gi|448814763|ref|NC_000962.3|	95503	G	G	G	G	G	G	T	G	G	G	G	G	G	G	G	G	G	G	G	G	G	G	G	G
gi|448814763|ref|NC_000962.3|	95515	T	T	T	T	T	T	C	T	T	T	T	T	T	T	T	T	T	T	T	T	T	T	T	T
gi|448814763|ref|NC_000962.3|	95591	G	G	G	G	G	G	G	G	G	G	G	G	G	G	G	T	T	G	G	G	G	G	G	G
gi|448814763|ref|NC_000962.3|	95605	G	G	G	G	G	G	C	G	G	G	G	G	G	G	G	G	G	G	G	G	G	G	G	G
gi|448814763|ref|NC_000962.3|	95623	C	C	C	C	C	C	A	C	C	C	C	C	C	C	C	C	C	C	C	C	C	C	C	C
gi|448814763|ref|NC_000962.3|	95677	G	G	G	G	G	G	C	G	G	G	G	G	G	G	G	G	G	G	G	G	G	G	G	G
gi|448814763|ref|NC_000962.3|	95683	G	G	G	G	G	G	C	G	G	G	G	G	G	G	G	G	G	G	G	G	G	G	G	G
gi|448814763|ref|NC_000962.3|	95770	C	C	C	C	C	C	T	C	C	C	C	C	C	C	C	C	C	C	C	C	C	C	C	C
gi|448814763|ref|NC_000962.3|	95780	G	G	G	G	G	G	A	G	G	G	G	G	G	G	G	G	G	G	G	G	G	G	G	G
gi|448814763|ref|NC_000962.3|	95794	T	T	T	T	T	T	C	T	T	T	T	T	T	T	T	T	T	T	T	T	T	T	T	T
gi|448814763|ref|NC_000962.3|	95796	A	A	A	A	A	A	G	A	A	A	A	A	A	A	A	A	A	A	A	A	A	A	A	A
gi|448814763|ref|NC_000962.3|	95863	G	G	G	G	G	G	A	G	G	G	G	G	G	G	G	G	G	G	G	G	G	G	G	G
gi|448814763|ref|NC_000962.3|	95867	G	T	T	G	G	G	G	G	G	G	G	G	G	G	G	G	G	G	G	G	G	G	G	G
gi|448814763|ref|NC_000962.3|	95875	C	C	C	C	C	C	T	C	C	C	C	C	C	C	C	C	C	C	C	C	C	C	C	C
gi|448814763|ref|NC_000962.3|	95941	G	G	G	G	G	G	C	G	G	G	G	G	G	G	G	G	G	G	G	G	G	G	G	G
gi|448814763|ref|NC_000962.3|	95947	T	T	T	T	T	T	C	T	T	T	T	T	T	T	T	T	T	T	T	T	T	T	T	T
gi|448814763|ref|NC_000962.3|	95956	T	T	T	T	T	T	C	T	T	T	T	T	T	T	T	T	T	T	T	T	T	T	T	T
gi|448814763|ref|NC_000962.3|	95985	C	C	C	C	C	C	T	C	C	C	C	C	C	C	C	C	C	C	C	C	C	C	C	C
gi|448814763|ref|NC_000962.3|	96000	T	T	T	T	T	T	C	T	T	T	T	T	T	T	T	T	T	T	T	T	T	T	T	T
gi|448814763|ref|NC_000962.3|	96037	A	A	A	A	A	A	C	A	A	A	A	A	A	A	A	A	A	A	A	A	A	A	A	A
gi|448814763|ref|NC_000962.3|	96079	C	C	C	C	C	C	T	C	C	C	C	C	C	C	C	C	C	C	C	C	C	C	C	C
gi|448814763|ref|NC_000962.3|	96095	C	C	C	C	C	C	G	C	C	C	C	C	C	C	C	C	C	C	C	C	C	C	C	C
gi|448814763|ref|NC_000962.3|	96101	G	G	G	G	G	G	G	G	G	G	G	G	G	G	G	G	G	G	G	G	G	G	G	A
gi|448814763|ref|NC_000962.3|	96133	C	C	C	C	C	C	G	C	C	C	C	C	C	C	C	C	C	C	C	C	C	C	C	C
gi|448814763|ref|NC_000962.3|	96163	G	G	G	G	G	G	C	G	G	G	G	G	G	G	G	G	G	G	G	G	G	G	G	G
gi|448814763|ref|NC_000962.3|	96166	T	T	T	T	T	T	C	T	T	T	T	T	T	T	T	T	T	T	T	T	T	T	T	T
gi|448814763|ref|NC_000962.3|	96181	C	C	C	C	C	C	T	C	C	C	C	C	C	C	C	C	C	C	C	C	C	C	C	C
gi|448814763|ref|NC_000962.3|	96244	T	T	T	T	T	T	C	T	T	T	T	T	T	T	T	T	T	T	T	T	T	T	T	T
gi|448814763|ref|NC_000962.3|	96250	A	A	A	A	A	A	C	A	A	A	A	A	A	A	A	A	A	A	A	A	A	A	A	A
gi|448814763|ref|NC_000962.3|	96259	T	T	T	T	T	T	G	T	T	T	T	T	T	T	T	T	T	T	T	T	T	T	T	T
gi|448814763|ref|NC_000962.3|	96287	G	G	G	G	G	G	C	G	G	G	G	G	G	G	G	G	G	G	G	G	G	G	G	G
gi|448814763|ref|NC_000962.3|	96296	G	G	G	G	G	G	A	G	G	G	G	G	G	G	G	G	G	G	G	G	G	G	G	G
gi|448814763|ref|NC_000962.3|	96308	G	G	G	G	G	G	A	G	G	G	G	G	G	G	G	G	G	G	G	G	G	G	G	G
gi|448814763|ref|NC_000962.3|	96319	T	-	T	T	T	T	C	T	T	T	T	T	T	T	T	T	T	T	T	T	T	T	T	T
gi|448814763|ref|NC_000962.3|	96365	A	-	-	A	A	A	G	A	A	A	A	A	A	A	A	A	A	A	A	A	A	A	A	A
gi|448814763|ref|NC_000962.3|	96388	G	-	-	G	G	G	T	G	G	G	G	G	G	G	G	G	G	G	G	G	G	G	G	G
gi|448814763|ref|NC_000962.3|	96412	C	-	C	C	C	C	G	C	C	C	C	C	C	C	C	C	C	C	C	C	C	C	C	C
gi|448814763|ref|NC_000962.3|	96419	C	-	C	C	C	C	T	C	C	C	C	C	C	C	C	C	C	C	C	C	C	C	C	C
gi|448814763|ref|NC_000962.3|	96483	G	G	G	G	G	G	A	G	G	G	G	G	G	G	G	G	G	G	G	G	G	G	G	G
gi|448814763|ref|NC_000962.3|	96486	G	G	G	G	G	G	C	G	G	G	G	G	G	G	G	G	G	G	G	G	G	G	G	G
gi|448814763|ref|NC_000962.3|	96490	C	C	C	C	C	C	T	C	C	C	C	C	C	C	C	C	C	C	C	C	C	C	C	C
gi|448814763|ref|NC_000962.3|	96513	T	T	T	T	T	T	C	T	T	T	T	T	T	T	T	T	T	T	T	T	T	T	T	T
gi|448814763|ref|NC_000962.3|	96550	C	C	C	C	C	C	T	C	C	C	C	C	C	C	C	C	C	C	C	C	C	C	C	C
gi|448814763|ref|NC_000962.3|	96562	T	T	T	T	T	T	C	T	T	T	T	T	T	T	T	T	T	T	T	T	T	T	T	T
gi|448814763|ref|NC_000962.3|	96595	G	G	G	G	G	G	C	G	G	G	G	G	G	G	G	G	G	G	G	G	G	G	G	G
gi|448814763|ref|NC_000962.3|	96643	A	A	A	A	A	A	G	A	A	A	A	A	A	A	A	A	A	A	A	A	A	A	A	A
gi|448814763|ref|NC_000962.3|	96650	G	G	G	G	G	G	A	G	G	G	G	G	G	G	G	G	G	G	G	G	G	G	G	G
gi|448814763|ref|NC_000962.3|	96706	C	C	C	C	C	C	T	C	C	C	C	C	C	C	C	C	C	C	C	C	C	C	C	C
gi|448814763|ref|NC_000962.3|	96718	T	T	T	T	T	T	C	T	T	T	T	T	T	T	T	T	T	T	T	T	T	T	T	T
gi|448814763|ref|NC_000962.3|	96733	C	C	C	C	C	C	T	C	C	C	C	C	C	C	C	C	C	C	C	C	C	C	C	C
gi|448814763|ref|NC_000962.3|	96744	T	T	T	T	T	T	C	T	T	T	T	T	T	T	T	T	T	T	T	T	T	T	T	T
gi|448814763|ref|NC_000962.3|	96747	A	A	A	A	A	A	C	A	A	A	A	A	A	A	A	A	A	A	A	A	A	A	A	A
gi|448814763|ref|NC_000962.3|	96748	T	T	T	T	T	T	C	T	T	T	T	T	T	T	T	T	T	T	T	T	T	T	T	T
gi|448814763|ref|NC_000962.3|	96802	A	A	A	A	A	A	G	A	A	A	A	A	A	A	A	A	A	A	A	A	A	A	A	A
gi|448814763|ref|NC_000962.3|	96812	G	G	G	G	G	G	T	G	G	G	G	G	G	G	G	G	G	G	G	G	G	G	G	G
gi|448814763|ref|NC_000962.3|	96889	C	C	C	C	C	C	G	C	C	C	C	C	C	C	C	C	C	C	C	C	C	C	C	C
gi|448814763|ref|NC_000962.3|	96894	C	C	C	C	C	C	-	C	C	T	T	C	C	C	C	C	C	C	C	C	C	C	C	C
gi|448814763|ref|NC_000962.3|	96959	T	T	T	T	T	T	C	T	T	T	T	T	T	T	T	T	T	T	T	T	T	T	T	T
gi|448814763|ref|NC_000962.3|	97078	C	C	C	C	C	C	T	C	C	C	C	C	C	C	C	C	C	C	C	C	C	C	C	C
gi|448814763|ref|NC_000962.3|	97086	C	C	C	C	C	C	T	C	C	C	C	C	C	C	C	C	C	C	C	C	C	C	C	C
gi|448814763|ref|NC_000962.3|	97087	C	C	C	C	C	C	T	C	C	C	C	C	C	C	C	C	C	C	C	C	C	C	C	C
gi|448814763|ref|NC_000962.3|	97091	C	C	C	C	C	C	T	C	C	C	C	C	C	C	C	C	C	C	C	C	C	C	C	C
gi|448814763|ref|NC_000962.3|	97094	A	A	A	A	A	A	T	A	A	A	A	A	A	A	A	A	A	A	A	A	A	A	A	A
gi|448814763|ref|NC_000962.3|	97097	A	A	A	A	A	A	T	A	A	A	A	A	A	A	A	A	A	A	A	A	A	A	A	A
gi|448814763|ref|NC_000962.3|	97145	T	T	T	T	T	T	C	T	T	T	T	T	T	T	T	T	T	T	T	T	T	T	T	T
gi|448814763|ref|NC_000962.3|	97189	T	C	C	C	C	C	C	C	C	C	C	C	C	C	C	C	C	C	C	C	C	C	C	C
gi|448814763|ref|NC_000962.3|	97224	C	C	C	C	C	C	A	C	C	C	C	C	C	C	C	C	C	C	C	C	C	C	C	C
gi|448814763|ref|NC_000962.3|	97226	C	C	C	C	C	C	T	C	C	C	C	C	C	C	C	C	C	C	C	C	C	C	C	C
gi|448814763|ref|NC_000962.3|	97235	A	A	A	A	A	A	G	A	A	A	A	A	A	A	A	A	A	A	A	A	A	A	A	A
gi|448814763|ref|NC_000962.3|	97292	C	C	C	C	C	C	T	C	C	C	C	C	C	C	C	C	C	C	C	C	C	C	C	C
gi|448814763|ref|NC_000962.3|	97300	A	A	A	A	A	A	G	A	A	A	A	A	A	A	A	A	A	A	A	A	A	A	A	A
gi|448814763|ref|NC_000962.3|	97328	C	C	C	C	C	C	A	C	C	C	C	C	C	C	C	C	C	C	C	C	C	C	C	C
gi|448814763|ref|NC_000962.3|	97350	A	A	A	A	A	A	A	A	A	C	C	A	A	A	A	A	A	A	A	A	A	A	A	A
gi|448814763|ref|NC_000962.3|	97388	G	G	G	G	G	G	G	G	G	G	G	G	G	G	G	G	T	G	G	G	G	G	G	G
gi|448814763|ref|NC_000962.3|	97398	T	T	T	T	T	T	C	T	T	T	T	T	T	T	T	T	T	T	T	T	T	T	T	T
gi|448814763|ref|NC_000962.3|	97400	A	A	A	A	A	A	G	A	A	A	A	A	A	A	A	A	A	A	A	A	A	A	A	A
gi|448814763|ref|NC_000962.3|	97406	T	T	T	T	T	T	C	T	T	T	T	T	T	T	T	T	T	T	T	T	T	T	T	T
gi|448814763|ref|NC_000962.3|	97414	G	G	G	A	G	G	G	G	G	G	G	G	G	G	G	G	G	G	G	G	G	G	G	G
gi|448814763|ref|NC_000962.3|	97431	C	C	C	C	C	C	T	C	C	C	C	C	C	C	C	C	C	C	C	C	C	C	C	C
gi|448814763|ref|NC_000962.3|	97436	A	A	A	A	A	A	A	A	A	A	A	A	A	A	A	A	A	A	A	A	A	A	A	G
gi|448814763|ref|NC_000962.3|	97472	C	C	C	C	C	C	T	C	C	C	C	C	C	C	C	C	C	C	C	C	C	C	C	C
gi|448814763|ref|NC_000962.3|	97477	C	C	C	C	C	C	G	C	C	C	C	C	C	C	C	C	C	C	C	C	C	C	C	C
gi|448814763|ref|NC_000962.3|	97497	G	G	G	G	G	G	T	G	G	G	G	G	G	G	G	G	G	G	G	G	G	G	G	G
gi|448814763|ref|NC_000962.3|	97498	G	G	G	G	G	G	A	G	G	G	G	G	G	G	G	G	G	G	G	G	G	G	G	G
gi|448814763|ref|NC_000962.3|	97515	A	A	A	A	A	A	G	A	A	A	A	A	A	A	A	A	A	A	A	A	A	A	A	A
gi|448814763|ref|NC_000962.3|	97596	G	G	G	G	G	G	C	G	G	G	G	G	G	G	G	G	G	G	G	G	G	G	G	G
gi|448814763|ref|NC_000962.3|	97696	C	C	C	C	T	T	-	C	C	T	T	T	T	T	T	T	T	T	T	T	T	T	T	C
gi|448814763|ref|NC_000962.3|	97778	C	C	C	C	C	C	T	C	C	C	C	C	C	C	C	C	C	C	C	C	C	C	C	C
gi|448814763|ref|NC_000962.3|	97816	C	C	C	C	C	C	G	C	C	C	C	C	C	C	C	C	C	C	C	C	C	C	C	C
gi|448814763|ref|NC_000962.3|	97819	T	T	T	T	T	T	C	T	T	T	T	T	T	T	T	T	T	T	T	T	T	T	T	T
gi|448814763|ref|NC_000962.3|	97824	A	A	A	A	A	A	G	A	A	A	A	A	A	A	A	A	A	A	A	A	A	A	A	A
gi|448814763|ref|NC_000962.3|	97904	A	A	A	A	A	A	G	A	A	A	A	A	A	A	A	A	A	A	A	A	A	A	A	A
gi|448814763|ref|NC_000962.3|	97930	G	G	G	G	G	G	A	G	G	G	G	G	G	G	G	G	G	G	G	G	G	G	G	G
gi|448814763|ref|NC_000962.3|	97934	T	T	T	T	T	T	A	T	T	T	T	T	T	T	T	T	T	T	T	T	T	T	T	T
gi|448814763|ref|NC_000962.3|	97937	G	G	G	G	G	G	A	G	G	G	G	G	G	G	G	G	G	G	G	G	G	G	G	G
gi|448814763|ref|NC_000962.3|	97943	A	A	A	A	A	A	C	A	A	A	A	A	A	A	A	A	A	A	A	A	A	A	A	A
gi|448814763|ref|NC_000962.3|	97952	C	C	C	C	C	C	C	C	T	C	C	C	C	C	C	C	C	C	C	C	C	C	C	C
gi|448814763|ref|NC_000962.3|	97976	T	T	T	T	T	T	C	T	T	T	T	T	T	T	T	T	T	T	T	T	T	T	T	T
gi|448814763|ref|NC_000962.3|	98131	C	C	C	C	C	C	A	C	C	C	C	C	C	C	C	C	C	C	C	C	C	C	C	C
gi|448814763|ref|NC_000962.3|	98165	A	A	A	A	A	A	C	A	A	A	A	A	A	A	A	A	A	A	A	A	A	A	A	A
gi|448814763|ref|NC_000962.3|	98253	C	C	C	C	C	C	T	C	C	C	C	C	C	C	C	C	C	C	C	C	C	C	C	C
gi|448814763|ref|NC_000962.3|	98295	T	T	T	T	T	T	C	T	T	T	T	T	T	T	T	T	T	T	T	T	T	T	T	T
gi|448814763|ref|NC_000962.3|	98536	C	C	C	T	C	C	C	C	C	C	C	C	C	C	C	C	C	C	C	C	C	C	C	C
gi|448814763|ref|NC_000962.3|	98643	C	C	C	C	C	C	C	T	C	C	C	C	C	C	C	C	C	C	C	C	C	C	C	C
gi|448814763|ref|NC_000962.3|	98721	T	T	T	T	T	T	G	T	T	T	T	T	T	T	T	T	T	T	T	T	T	T	T	T
gi|448814763|ref|NC_000962.3|	98768	T	T	T	T	T	T	G	T	T	T	T	T	T	T	T	T	T	T	T	T	T	T	T	T
gi|448814763|ref|NC_000962.3|	98812	G	G	G	G	G	G	C	G	G	G	G	G	G	G	G	G	G	G	G	G	G	G	G	G
gi|448814763|ref|NC_000962.3|	98818	T	T	T	T	T	T	C	T	T	T	T	T	T	T	T	T	T	T	T	T	T	T	T	T
gi|448814763|ref|NC_000962.3|	98851	C	C	C	C	C	C	G	C	C	C	C	C	C	C	C	C	C	C	C	C	C	C	C	C
gi|448814763|ref|NC_000962.3|	98878	T	T	T	T	T	T	C	T	T	T	T	T	T	T	T	T	T	T	T	T	T	T	T	T
gi|448814763|ref|NC_000962.3|	98881	A	A	A	A	A	A	G	A	A	A	A	A	A	A	A	A	A	A	A	A	A	A	A	A
gi|448814763|ref|NC_000962.3|	98962	A	A	A	A	A	A	C	A	A	A	A	A	A	A	A	A	A	A	A	A	A	A	A	A
gi|448814763|ref|NC_000962.3|	98966	G	G	G	G	G	G	G	C	C	G	G	G	G	G	G	G	G	G	G	G	G	G	G	G
gi|448814763|ref|NC_000962.3|	98974	G	G	G	G	G	G	A	G	G	G	G	G	G	G	G	G	G	G	G	G	G	G	G	G
gi|448814763|ref|NC_000962.3|	99065	G	G	G	G	G	G	A	G	G	G	G	G	G	G	G	G	G	G	G	G	G	G	G	G
gi|448814763|ref|NC_000962.3|	99098	C	C	C	C	C	C	A	C	C	C	C	C	C	C	C	C	C	C	C	C	C	C	C	C
gi|448814763|ref|NC_000962.3|	99103	C	C	C	C	C	C	G	C	C	C	C	C	C	C	C	C	C	C	C	C	C	C	C	C
gi|448814763|ref|NC_000962.3|	99109	C	C	C	C	C	C	T	C	C	C	C	C	C	C	C	C	C	C	C	C	C	C	C	C
gi|448814763|ref|NC_000962.3|	99135	T	T	T	T	T	T	G	T	T	T	T	T	T	T	T	T	T	T	T	T	T	T	T	T
gi|448814763|ref|NC_000962.3|	99158	T	T	T	T	T	T	C	T	T	T	T	T	T	T	T	T	T	T	T	T	T	T	T	T
gi|448814763|ref|NC_000962.3|	99166	T	T	T	T	T	T	T	T	T	-	C	T	T	T	T	T	T	T	T	T	T	T	T	T
gi|448814763|ref|NC_000962.3|	99168	T	T	T	T	T	T	T	T	T	-	G	T	T	T	T	T	T	T	T	T	T	T	T	T
gi|448814763|ref|NC_000962.3|	99187	T	T	T	T	T	T	C	T	T	T	T	T	T	T	T	T	T	T	T	T	T	T	T	T
gi|448814763|ref|NC_000962.3|	99220	C	C	C	C	C	C	T	C	C	C	C	C	C	C	C	C	C	C	C	C	C	C	C	C
gi|448814763|ref|NC_000962.3|	99257	A	A	A	A	A	A	G	A	A	A	A	A	A	A	A	A	A	A	A	A	A	A	A	A
gi|448814763|ref|NC_000962.3|	99301	C	C	C	C	C	C	-	C	C	C	C	C	C	C	C	C	C	C	C	C	C	C	C	T
gi|448814763|ref|NC_000962.3|	99328	G	G	G	G	G	G	T	G	G	G	G	G	G	G	G	G	G	G	G	G	G	G	G	G
gi|448814763|ref|NC_000962.3|	99337	T	T	T	T	T	T	C	T	T	T	T	T	T	T	T	T	T	T	T	T	T	T	T	T
gi|448814763|ref|NC_000962.3|	99354	G	G	G	G	G	G	G	A	G	G	G	G	G	G	G	G	G	G	G	G	G	G	G	G
gi|448814763|ref|NC_000962.3|	99364	G	G	G	G	G	G	A	G	G	G	G	G	G	G	G	G	G	G	G	G	G	G	G	G
gi|448814763|ref|NC_000962.3|	99498	G	G	G	G	G	G	C	G	G	G	G	G	G	G	G	G	G	G	G	G	G	G	G	G
gi|448814763|ref|NC_000962.3|	99659	T	T	T	T	T	T	C	T	T	T	T	T	T	T	T	T	T	T	T	T	T	T	T	T
gi|448814763|ref|NC_000962.3|	99667	G	G	G	G	G	G	A	G	G	G	G	G	G	G	G	G	G	G	G	G	G	G	G	G
gi|448814763|ref|NC_000962.3|	99679	A	A	A	A	A	A	G	A	A	A	A	A	A	A	A	A	A	A	A	A	A	A	A	A
gi|448814763|ref|NC_000962.3|	99734	T	T	T	T	T	T	C	T	T	T	T	T	T	T	T	T	T	T	T	T	T	T	T	T
gi|448814763|ref|NC_000962.3|	99743	T	T	T	T	T	T	C	T	T	T	T	T	T	T	T	T	T	T	T	T	T	T	T	T
gi|448814763|ref|NC_000962.3|	99756	G	G	G	G	G	G	A	G	G	G	G	G	G	G	G	G	G	G	G	G	G	G	G	G
gi|448814763|ref|NC_000962.3|	99767	G	G	G	G	G	G	A	G	G	G	G	G	G	G	G	G	G	G	G	G	G	G	G	G
gi|448814763|ref|NC_000962.3|	99941	A	A	A	A	A	A	G	A	A	A	A	A	A	A	A	A	A	A	A	A	A	A	A	A
gi|448814763|ref|NC_000962.3|	99956	C	C	C	C	C	C	T	C	C	C	C	C	C	C	C	C	C	C	C	C	C	C	C	C
gi|448814763|ref|NC_000962.3|	99980	A	A	A	A	A	A	G	A	A	A	A	A	A	A	A	A	A	A	A	A	A	A	A	A
gi|448814763|ref|NC_000962.3|	99986	C	C	C	C	C	C	T	C	C	C	C	C	C	C	C	C	C	C	C	C	C	C	C	C
gi|448814763|ref|NC_000962.3|	99993	C	C	C	C	C	C	G	C	C	C	C	C	C	C	C	C	C	C	C	C	C	C	C	C
gi|448814763|ref|NC_000962.3|	100025	G	G	G	G	G	G	A	G	G	G	G	G	G	G	G	G	G	G	G	G	G	G	G	G
gi|448814763|ref|NC_000962.3|	100028	C	C	C	C	C	C	T	C	C	C	C	C	C	C	C	C	C	C	C	C	C	C	C	C
gi|448814763|ref|NC_000962.3|	100064	C	C	C	C	C	C	G	C	C	C	C	C	C	C	C	C	C	C	C	C	C	C	C	C
gi|448814763|ref|NC_000962.3|	100122	A	A	A	A	G	G	A	A	A	A	A	A	A	A	A	A	A	A	A	A	A	A	A	A
gi|448814763|ref|NC_000962.3|	100139	C	C	C	C	C	C	T	C	C	C	C	C	C	C	C	C	C	C	C	C	C	C	C	C
gi|448814763|ref|NC_000962.3|	100151	A	A	A	A	A	A	C	A	A	A	A	A	A	A	A	A	A	A	A	A	A	A	A	A
gi|448814763|ref|NC_000962.3|	100231	A	A	A	A	A	A	G	A	A	A	A	A	A	A	A	A	A	A	A	A	A	A	A	A
gi|448814763|ref|NC_000962.3|	100257	A	A	A	A	A	A	C	A	A	A	A	A	A	A	A	A	A	A	A	A	A	A	A	A
gi|448814763|ref|NC_000962.3|	100259	G	G	G	G	G	G	A	G	G	G	G	G	G	G	G	G	G	G	G	G	G	G	G	G
gi|448814763|ref|NC_000962.3|	100262	C	C	C	C	C	C	A	C	C	C	C	C	C	C	C	C	C	C	C	C	C	C	C	C
gi|448814763|ref|NC_000962.3|	100274	A	A	A	A	A	A	G	A	A	A	A	A	A	A	A	A	A	A	A	A	A	A	A	A
gi|448814763|ref|NC_000962.3|	100280	T	T	T	T	T	T	C	T	T	T	T	T	T	T	T	T	T	T	T	T	T	T	T	T
gi|448814763|ref|NC_000962.3|	100298	C	C	C	C	C	C	T	C	C	C	C	C	C	C	C	C	C	C	C	C	C	C	C	C
gi|448814763|ref|NC_000962.3|	100300	C	C	C	C	C	C	G	C	C	C	C	C	C	C	C	C	C	C	C	C	C	C	C	C
gi|448814763|ref|NC_000962.3|	100325	C	C	C	C	C	C	T	C	C	C	C	C	C	C	C	C	C	C	C	C	C	C	C	C
gi|448814763|ref|NC_000962.3|	100346	C	C	C	C	C	C	T	C	C	C	C	C	C	C	C	C	C	C	C	C	C	C	C	C
gi|448814763|ref|NC_000962.3|	100355	C	C	C	C	C	C	A	C	C	C	C	C	C	C	C	C	C	C	C	C	C	C	C	C
gi|448814763|ref|NC_000962.3|	100358	T	T	T	T	T	T	C	T	T	T	T	T	T	T	T	T	T	T	T	T	T	T	T	T
gi|448814763|ref|NC_000962.3|	100362	G	G	G	G	G	G	C	G	G	G	G	G	G	G	G	G	G	G	G	G	G	G	G	G
gi|448814763|ref|NC_000962.3|	100385	C	C	C	C	C	C	T	C	C	C	C	C	C	C	C	C	C	C	C	C	C	C	C	C
gi|448814763|ref|NC_000962.3|	100386	G	G	G	G	G	G	A	G	G	G	G	G	G	G	G	G	G	G	G	G	G	G	G	G
gi|448814763|ref|NC_000962.3|	100473	T	T	T	T	T	T	G	T	T	T	T	T	T	T	T	T	T	T	T	T	T	T	T	T
gi|448814763|ref|NC_000962.3|	100514	C	C	C	C	C	C	G	C	C	C	C	C	C	C	C	C	C	C	C	C	C	C	C	C
gi|448814763|ref|NC_000962.3|	100516	T	T	T	T	T	T	G	T	T	T	T	T	T	T	T	T	T	T	T	T	T	T	T	T
gi|448814763|ref|NC_000962.3|	100520	C	C	C	C	C	C	T	C	C	C	C	C	C	C	C	C	C	C	C	C	C	C	C	C
gi|448814763|ref|NC_000962.3|	100539	C	A	A	A	A	A	A	A	A	A	A	A	A	A	A	A	A	A	A	A	A	A	A	A
gi|448814763|ref|NC_000962.3|	100557	A	A	A	A	A	A	G	A	A	A	A	A	A	A	A	A	A	A	A	A	A	A	A	A
gi|448814763|ref|NC_000962.3|	100589	G	A	A	G	A	A	A	A	A	A	A	A	A	A	A	A	A	A	A	A	A	A	A	G
gi|448814763|ref|NC_000962.3|	100614	C	C	C	C	C	C	G	C	C	C	C	C	C	C	C	C	C	C	C	C	C	C	C	C
gi|448814763|ref|NC_000962.3|	100628	A	A	A	A	A	A	G	A	A	A	A	A	A	A	A	A	A	A	A	A	A	A	A	A
gi|448814763|ref|NC_000962.3|	100639	A	A	A	A	A	A	G	A	A	A	A	A	A	A	A	A	A	A	A	A	A	A	A	A
gi|448814763|ref|NC_000962.3|	100671	A	A	A	A	A	A	G	A	A	A	A	A	A	A	A	A	A	A	A	A	A	A	A	A
gi|448814763|ref|NC_000962.3|	100675	T	T	T	T	T	T	G	T	T	T	T	T	T	T	T	T	T	T	T	T	T	T	T	T
gi|448814763|ref|NC_000962.3|	100678	G	G	G	G	G	G	C	G	G	G	G	G	G	G	G	G	G	G	G	G	G	G	G	G
gi|448814763|ref|NC_000962.3|	100681	A	A	A	A	A	A	G	A	A	A	A	A	A	A	A	A	A	A	A	A	A	A	A	A
gi|448814763|ref|NC_000962.3|	100767	A	A	A	A	A	A	A	A	A	A	A	A	A	A	A	A	A	A	G	A	A	A	A	A
gi|448814763|ref|NC_000962.3|	100771	T	T	T	T	T	T	C	T	T	T	T	T	T	T	T	T	T	T	T	T	T	T	T	T
gi|448814763|ref|NC_000962.3|	100798	C	C	C	C	C	C	G	C	C	C	C	C	C	C	C	C	C	C	C	C	C	C	C	C
gi|448814763|ref|NC_000962.3|	100833	G	G	G	G	G	G	C	G	G	G	G	G	G	G	G	G	G	G	G	G	G	G	G	G
gi|448814763|ref|NC_000962.3|	100838	A	A	A	A	A	A	G	A	A	A	A	A	A	A	A	A	A	A	A	A	A	A	A	A
gi|448814763|ref|NC_000962.3|	100892	A	A	A	A	A	A	G	A	A	A	A	A	A	A	A	A	A	A	A	A	A	A	A	A
gi|448814763|ref|NC_000962.3|	100897	C	C	C	C	C	C	G	C	C	C	C	C	C	C	C	C	C	C	C	C	C	C	C	C
gi|448814763|ref|NC_000962.3|	100989	C	C	C	C	C	C	G	C	C	C	C	C	C	C	C	C	C	C	C	C	C	C	C	C
gi|448814763|ref|NC_000962.3|	101038	T	T	T	T	T	T	C	T	T	T	T	T	T	T	T	T	T	T	T	T	T	T	T	T
gi|448814763|ref|NC_000962.3|	101049	A	A	A	A	A	A	A	G	A	A	A	A	A	A	A	A	A	A	A	A	A	A	A	A
gi|448814763|ref|NC_000962.3|	101053	C	C	C	C	C	C	G	C	C	C	C	C	C	C	C	C	C	C	C	C	C	C	C	C
gi|448814763|ref|NC_000962.3|	101147	C	C	C	C	C	C	T	C	C	C	C	C	C	C	C	C	C	C	C	C	C	C	C	C
gi|448814763|ref|NC_000962.3|	101152	C	C	C	C	C	C	A	C	C	C	C	C	C	C	C	C	C	C	C	C	C	C	C	C
gi|448814763|ref|NC_000962.3|	101172	A	A	A	A	A	A	G	A	A	A	A	A	A	A	A	A	A	A	A	A	A	A	A	A
gi|448814763|ref|NC_000962.3|	101326	C	C	C	C	C	C	G	C	C	C	C	C	C	C	C	C	C	C	C	C	C	C	C	C
gi|448814763|ref|NC_000962.3|	101413	T	T	T	T	T	T	C	T	T	T	T	T	T	T	T	T	T	T	T	T	T	T	T	T
gi|448814763|ref|NC_000962.3|	101443	C	C	C	C	C	C	G	C	C	C	C	C	C	C	C	C	C	C	C	C	C	C	C	C
gi|448814763|ref|NC_000962.3|	101455	C	C	C	C	C	C	T	C	C	C	C	C	C	C	C	C	C	C	C	C	C	C	C	C
gi|448814763|ref|NC_000962.3|	101500	G	G	G	G	G	G	A	G	G	G	G	G	G	G	G	G	G	G	G	G	G	G	G	G
gi|448814763|ref|NC_000962.3|	101504	G	G	G	G	G	G	A	G	G	G	G	G	G	G	G	G	G	G	G	G	G	G	G	G
gi|448814763|ref|NC_000962.3|	101539	C	C	C	C	C	C	C	C	C	T	C	C	C	C	C	C	C	C	C	C	C	C	C	C
gi|448814763|ref|NC_000962.3|	101590	A	A	A	A	A	A	C	A	A	A	A	A	A	A	A	A	A	A	A	A	A	A	A	A
gi|448814763|ref|NC_000962.3|	101691	C	C	C	C	C	C	C	C	C	C	C	C	C	C	C	C	A	C	C	C	C	C	C	C
gi|448814763|ref|NC_000962.3|	101702	G	G	G	G	G	G	A	G	G	G	G	G	G	G	G	G	G	G	G	G	G	G	G	G
gi|448814763|ref|NC_000962.3|	101706	C	C	C	C	T	T	C	C	C	C	C	C	C	C	C	C	C	C	C	C	C	C	C	C
gi|448814763|ref|NC_000962.3|	101727	G	G	G	G	G	G	G	G	G	G	G	G	G	G	G	G	G	G	A	G	G	G	G	G
gi|448814763|ref|NC_000962.3|	101884	C	C	C	C	C	C	T	C	C	C	C	C	C	C	C	C	C	C	C	C	C	C	C	C
gi|448814763|ref|NC_000962.3|	102049	C	-	-	C	C	C	T	C	C	C	C	C	C	C	C	C	C	C	C	C	C	C	C	C
gi|448814763|ref|NC_000962.3|	102123	C	-	C	C	C	C	G	C	C	C	C	C	C	C	C	C	C	C	C	C	C	C	C	C
gi|448814763|ref|NC_000962.3|	102188	C	-	C	C	T	T	C	C	C	C	C	C	C	C	C	C	C	C	C	C	C	C	C	C
gi|448814763|ref|NC_000962.3|	102331	T	T	T	T	T	T	C	T	T	T	T	T	T	T	T	T	T	T	T	T	T	T	T	T
gi|448814763|ref|NC_000962.3|	102448	C	C	C	C	C	C	T	C	C	C	C	C	C	C	C	C	C	C	C	C	C	C	C	C
gi|448814763|ref|NC_000962.3|	102502	C	C	C	C	C	C	T	C	C	C	C	C	C	C	C	C	C	C	C	C	C	C	C	C
gi|448814763|ref|NC_000962.3|	102760	A	A	A	A	A	A	G	A	A	A	A	A	A	A	A	A	A	A	A	A	A	A	A	A
gi|448814763|ref|NC_000962.3|	102796	C	C	C	C	C	C	T	C	C	C	C	C	C	C	C	C	C	C	C	C	C	C	C	C
gi|448814763|ref|NC_000962.3|	102799	A	A	A	A	A	A	G	A	A	A	A	A	A	A	A	A	A	A	A	A	A	A	A	A
gi|448814763|ref|NC_000962.3|	102804	G	G	G	G	G	G	G	G	G	G	G	G	G	G	G	G	G	G	G	G	G	A	G	G
gi|448814763|ref|NC_000962.3|	102813	C	C	C	C	C	C	A	C	C	C	C	C	C	C	C	C	C	C	C	C	C	C	C	C
gi|448814763|ref|NC_000962.3|	102821	T	T	T	T	T	T	C	T	T	T	T	T	T	T	T	T	T	T	T	T	T	T	T	T
gi|448814763|ref|NC_000962.3|	102824	G	G	G	G	G	G	C	G	G	G	G	G	G	G	G	G	G	G	G	G	G	G	G	G
gi|448814763|ref|NC_000962.3|	102857	T	T	T	T	T	T	G	T	T	T	T	T	T	T	T	T	T	T	T	T	T	T	T	T
gi|448814763|ref|NC_000962.3|	102919	T	T	T	T	T	T	C	T	T	T	T	T	T	T	T	T	T	T	T	T	T	T	T	T
gi|448814763|ref|NC_000962.3|	103017	C	C	C	C	C	C	G	C	C	C	C	C	C	C	C	C	C	C	C	C	C	C	C	C
gi|448814763|ref|NC_000962.3|	103128	A	A	A	A	A	A	G	A	A	A	A	A	A	A	A	A	A	A	A	A	A	A	A	A
gi|448814763|ref|NC_000962.3|	103173	G	G	G	G	G	G	T	G	G	G	G	G	G	G	G	G	G	G	G	G	G	G	G	G
gi|448814763|ref|NC_000962.3|	103196	A	A	A	A	A	A	G	A	A	A	A	A	A	A	A	A	A	A	A	A	A	A	A	A
gi|448814763|ref|NC_000962.3|	103213	C	C	C	C	C	C	T	C	C	C	C	C	C	C	C	C	C	C	C	C	C	C	C	C
gi|448814763|ref|NC_000962.3|	103222	A	A	A	A	A	A	T	A	A	A	A	A	A	A	A	A	A	A	A	A	A	A	A	A
gi|448814763|ref|NC_000962.3|	103245	A	A	A	A	A	A	G	A	A	A	A	A	A	A	A	A	A	A	A	A	A	A	A	A
gi|448814763|ref|NC_000962.3|	103246	T	T	T	T	T	T	C	T	T	T	T	T	T	T	T	T	T	T	T	T	T	T	T	T
gi|448814763|ref|NC_000962.3|	103305	C	C	C	C	C	C	T	C	C	C	C	C	C	C	C	C	C	C	C	C	C	C	C	C
gi|448814763|ref|NC_000962.3|	103308	C	C	C	C	C	C	A	C	C	C	C	C	C	C	C	C	C	C	C	C	C	C	C	C
gi|448814763|ref|NC_000962.3|	103312	G	G	G	G	G	G	A	G	G	G	G	G	G	G	G	G	G	G	G	G	G	G	G	G
gi|448814763|ref|NC_000962.3|	103315	C	C	C	C	C	C	G	C	C	C	C	C	C	C	C	C	C	C	C	C	C	C	C	C
gi|448814763|ref|NC_000962.3|	103345	G	G	G	G	G	G	T	G	G	G	G	G	G	G	G	G	G	G	G	G	G	G	G	G
gi|448814763|ref|NC_000962.3|	103361	C	C	C	C	C	C	T	C	C	C	C	C	C	C	C	C	C	C	C	C	C	C	C	C
gi|448814763|ref|NC_000962.3|	103404	G	-	G	G	G	G	C	G	G	G	G	G	G	G	G	G	G	G	G	G	G	G	G	G
gi|448814763|ref|NC_000962.3|	103472	G	G	G	G	G	G	A	G	G	G	G	G	G	G	G	G	G	G	G	G	G	G	G	G
gi|448814763|ref|NC_000962.3|	103490	T	T	T	T	T	T	A	T	T	T	T	T	T	T	T	T	T	T	T	T	T	T	T	T
gi|448814763|ref|NC_000962.3|	103520	G	G	G	G	G	G	A	G	G	G	G	G	G	G	G	G	G	G	G	G	G	G	G	G
gi|448814763|ref|NC_000962.3|	103529	A	A	A	A	A	A	T	A	A	A	A	A	A	A	A	A	A	A	A	A	A	A	A	A
gi|448814763|ref|NC_000962.3|	103531	C	C	C	C	C	C	T	C	C	C	C	C	C	C	C	C	C	C	C	C	C	C	C	C
gi|448814763|ref|NC_000962.3|	103600	G	G	G	G	A	A	G	G	G	A	A	A	A	A	A	A	A	A	A	A	A	A	A	G
gi|448814763|ref|NC_000962.3|	103603	C	C	C	C	C	C	A	C	C	C	C	C	C	C	C	C	C	C	C	C	C	C	C	C
gi|448814763|ref|NC_000962.3|	103616	T	T	T	T	T	T	C	T	T	T	T	T	T	T	T	T	T	T	T	T	T	T	T	T
gi|448814763|ref|NC_000962.3|	103630	T	T	T	T	T	T	G	T	T	T	T	T	T	T	T	T	T	T	T	T	T	T	T	T
gi|448814763|ref|NC_000962.3|	103663	C	C	C	C	C	C	T	C	C	C	C	C	C	C	C	C	C	C	C	C	C	C	C	C
gi|448814763|ref|NC_000962.3|	103678	T	T	T	T	T	T	C	T	T	T	T	T	T	T	T	T	T	T	T	T	T	T	T	T
gi|448814763|ref|NC_000962.3|	103686	C	C	C	C	C	C	T	C	C	C	C	C	C	C	C	C	C	C	C	C	C	C	C	C
gi|448814763|ref|NC_000962.3|	103691	T	T	T	T	T	T	C	T	T	T	T	T	T	T	T	T	T	T	T	T	T	T	T	T
gi|448814763|ref|NC_000962.3|	103700	C	C	C	C	C	C	G	C	C	C	C	C	C	C	C	C	C	C	C	C	C	C	C	C
gi|448814763|ref|NC_000962.3|	103721	T	T	T	T	C	C	T	T	T	T	T	T	T	T	T	T	T	T	T	T	T	T	T	T
gi|448814763|ref|NC_000962.3|	103756	G	G	G	G	G	-	-	G	G	T	G	G	G	G	G	G	G	T	G	G	G	G	G	G
gi|448814763|ref|NC_000962.3|	103776	G	G	G	G	G	-	G	G	G	G	G	G	G	G	C	G	G	G	G	G	G	G	G	G
gi|448814763|ref|NC_000962.3|	103836	G	T	T	G	G	-	G	T	T	G	G	G	G	G	G	G	T	T	G	T	T	G	G	T
gi|448814763|ref|NC_000962.3|	103840	T	T	T	C	T	-	T	C	C	T	T	T	T	T	T	T	T	T	T	T	T	T	T	C
gi|448814763|ref|NC_000962.3|	103879	C	C	C	C	C	-	C	C	C	C	C	C	C	C	C	C	C	T	C	C	C	C	C	T
gi|448814763|ref|NC_000962.3|	103893	C	C	C	G	C	-	C	C	C	C	C	C	C	C	C	C	C	C	C	C	C	C	C	C
gi|448814763|ref|NC_000962.3|	103896	C	C	C	G	C	-	G	C	C	C	C	C	C	C	C	C	C	C	C	C	C	C	C	C
gi|448814763|ref|NC_000962.3|	103914	T	T	T	T	T	-	C	T	T	T	T	T	T	T	T	T	T	T	T	T	T	T	T	T
gi|448814763|ref|NC_000962.3|	103930	G	G	G	G	G	-	C	G	G	G	G	G	G	G	G	G	G	G	G	G	G	G	G	C
gi|448814763|ref|NC_000962.3|	103968	G	G	G	G	G	-	A	G	G	G	G	G	G	G	G	G	G	G	G	G	G	G	G	G
gi|448814763|ref|NC_000962.3|	103971	A	A	A	A	A	-	G	A	A	A	A	A	A	A	A	A	A	A	A	A	A	A	A	A
gi|448814763|ref|NC_000962.3|	103974	G	G	G	G	G	-	A	G	G	G	G	G	G	G	G	G	G	G	G	G	G	G	G	G
gi|448814763|ref|NC_000962.3|	103992	G	G	G	G	G	-	C	G	G	G	G	G	G	G	G	G	G	G	G	G	G	G	G	G
gi|448814763|ref|NC_000962.3|	104025	C	C	C	C	C	-	T	C	C	C	C	C	C	C	C	C	C	C	C	C	C	C	C	C
gi|448814763|ref|NC_000962.3|	104244	A	A	A	A	A	-	C	A	A	A	A	A	A	A	A	A	A	A	A	A	A	A	A	A
gi|448814763|ref|NC_000962.3|	104264	T	T	T	T	T	-	T	T	T	T	T	T	T	T	T	T	T	T	T	T	T	T	T	C
gi|448814763|ref|NC_000962.3|	104276	T	T	T	T	G	-	T	T	T	T	T	T	T	T	T	T	T	T	T	T	T	T	T	T
gi|448814763|ref|NC_000962.3|	104280	C	C	C	C	G	-	C	C	C	C	C	C	C	C	C	C	C	C	C	C	C	C	C	C
gi|448814763|ref|NC_000962.3|	104283	G	G	G	G	C	-	G	G	G	G	G	G	G	G	G	G	G	G	G	G	G	G	G	G
gi|448814763|ref|NC_000962.3|	104504	T	T	T	T	T	-	C	T	T	T	T	T	T	T	T	T	T	T	T	T	T	T	T	T
gi|448814763|ref|NC_000962.3|	104613	T	T	T	T	T	-	C	T	T	T	T	T	T	T	T	T	T	T	T	T	T	T	T	T
gi|448814763|ref|NC_000962.3|	104622	T	T	T	T	T	-	C	T	T	T	T	T	T	T	T	T	T	T	T	T	T	T	T	T
gi|448814763|ref|NC_000962.3|	104640	T	T	T	T	T	-	G	T	T	T	T	T	T	T	T	T	T	T	T	T	T	T	T	T
gi|448814763|ref|NC_000962.3|	104671	G	G	G	G	G	-	T	G	G	G	G	G	G	G	G	G	G	G	G	G	G	G	G	G
gi|448814763|ref|NC_000962.3|	104712	C	C	C	C	T	-	C	T	T	T	C	T	T	C	C	T	T	C	T	T	C	C	C	T
gi|448814763|ref|NC_000962.3|	104856	C	-	-	C	T	C	C	T	C	-	T	C	C	C	C	C	C	T	C	C	C	C	C	T
gi|448814763|ref|NC_000962.3|	104858	G	-	-	G	A	G	G	A	G	-	A	G	G	G	G	G	G	A	G	G	G	G	G	A
gi|448814763|ref|NC_000962.3|	104915	T	T	-	T	T	T	C	T	T	T	T	T	T	T	T	T	T	T	T	T	T	T	C	T
gi|448814763|ref|NC_000962.3|	104919	G	G	-	G	G	G	G	G	G	G	G	G	G	G	G	G	G	G	G	G	G	G	A	G
gi|448814763|ref|NC_000962.3|	104936	T	T	-	T	T	T	-	T	T	C	C	T	T	T	T	T	T	T	T	T	T	T	C	T
gi|448814763|ref|NC_000962.3|	104962	G	A	-	G	G	G	A	G	G	A	A	G	G	G	G	G	G	G	A	G	G	G	A	A
gi|448814763|ref|NC_000962.3|	105007	C	G	G	C	C	C	C	C	C	G	G	C	C	C	C	C	C	C	C	G	G	C	C	G
gi|448814763|ref|NC_000962.3|	105011	G	A	A	G	G	G	G	G	G	A	A	G	G	G	G	G	G	G	G	A	A	G	G	A
gi|448814763|ref|NC_000962.3|	105021	-	A	A	G	G	G	G	G	G	A	A	G	G	G	G	G	G	G	G	G	G	G	G	A
gi|448814763|ref|NC_000962.3|	105045	G	C	C	G	G	G	C	C	C	C	C	G	G	G	G	G	G	C	C	G	G	G	G	C
gi|448814763|ref|NC_000962.3|	105050	C	C	C	C	C	C	C	C	C	C	C	C	C	C	C	C	C	C	C	G	C	C	C	C
gi|448814763|ref|NC_000962.3|	105060	G	G	A	G	G	G	G	G	G	G	G	G	G	G	G	G	G	G	A	G	G	G	G	A
gi|448814763|ref|NC_000962.3|	105063	G	G	A	G	G	G	G	G	G	G	G	G	G	G	G	G	G	G	A	G	G	G	G	A
gi|448814763|ref|NC_000962.3|	105139	C	C	C	C	C	C	C	C	C	A	A	C	C	C	C	C	C	C	C	C	C	C	C	C
gi|448814763|ref|NC_000962.3|	105142	C	C	C	C	C	C	A	C	C	C	C	C	C	C	C	C	C	C	C	C	C	C	C	C
gi|448814763|ref|NC_000962.3|	105149	C	C	C	C	C	C	G	C	C	C	C	C	C	C	C	C	C	C	C	C	C	C	C	C
gi|448814763|ref|NC_000962.3|	105152	T	T	T	T	T	T	C	T	T	T	T	T	T	T	T	T	T	T	T	T	T	T	T	T
gi|448814763|ref|NC_000962.3|	105217	T	T	T	T	T	T	A	T	T	T	T	T	T	T	T	T	T	T	T	T	T	T	T	T
gi|448814763|ref|NC_000962.3|	105227	G	G	G	G	G	G	A	G	G	G	G	G	G	G	G	G	G	G	G	G	G	G	G	G
gi|448814763|ref|NC_000962.3|	105292	C	C	C	C	C	C	T	C	C	C	C	C	C	C	C	C	C	C	C	C	C	C	C	C
gi|448814763|ref|NC_000962.3|	105293	A	A	A	A	A	A	G	A	A	A	A	A	A	A	A	A	A	A	A	A	A	A	A	A
gi|448814763|ref|NC_000962.3|	107147	C	C	C	C	C	C	A	C	C	C	C	C	C	C	C	C	C	C	C	C	C	C	C	C
gi|448814763|ref|NC_000962.3|	107485	T	T	T	T	T	T	T	T	T	T	T	T	T	C	C	T	T	T	T	T	T	T	T	T
gi|448814763|ref|NC_000962.3|	107662	C	C	C	C	C	C	C	C	T	C	C	C	C	C	C	C	C	C	C	C	C	C	C	C
gi|448814763|ref|NC_000962.3|	107794	C	C	C	C	C	C	C	C	C	C	C	C	C	T	T	C	C	C	C	C	C	C	C	C
gi|448814763|ref|NC_000962.3|	107881	C	C	C	T	C	C	C	C	C	C	C	C	C	C	C	C	C	C	C	C	C	C	C	C
gi|448814763|ref|NC_000962.3|	108166	A	A	A	A	A	A	A	A	A	A	A	C	A	A	A	A	A	A	A	A	A	A	A	A
gi|448814763|ref|NC_000962.3|	108184	C	C	C	C	C	C	C	C	T	C	C	C	C	C	C	C	C	C	C	C	C	C	C	C
gi|448814763|ref|NC_000962.3|	108443	C	C	C	C	C	C	T	C	C	C	C	C	C	C	C	C	C	C	C	C	C	C	C	C
gi|448814763|ref|NC_000962.3|	108599	A	A	A	A	A	G	A	A	A	A	A	A	A	A	A	A	A	A	A	A	A	A	A	A
gi|448814763|ref|NC_000962.3|	108706	C	C	C	C	C	C	C	C	C	C	C	C	C	C	C	C	C	C	C	T	C	C	C	C
gi|448814763|ref|NC_000962.3|	109301	G	G	G	G	G	G	C	G	G	G	G	G	G	G	G	G	G	G	G	G	G	G	G	G
gi|448814763|ref|NC_000962.3|	109669	C	C	C	C	C	C	T	C	C	C	C	C	C	C	C	C	C	C	C	C	C	C	C	C
gi|448814763|ref|NC_000962.3|	109673	T	T	T	T	T	T	C	T	T	T	T	T	T	T	T	T	T	T	T	T	T	T	T	T
gi|448814763|ref|NC_000962.3|	109675	T	T	T	T	T	T	A	T	T	T	T	T	T	T	T	T	T	T	T	T	T	T	T	T
gi|448814763|ref|NC_000962.3|	109740	G	G	G	G	G	G	A	G	G	G	G	G	G	G	G	G	G	G	G	G	G	G	G	G
gi|448814763|ref|NC_000962.3|	109848	T	T	T	T	T	T	C	T	T	T	T	T	T	T	T	T	T	T	T	T	T	T	T	T
gi|448814763|ref|NC_000962.3|	109917	A	A	A	A	A	A	C	A	A	A	A	A	A	A	A	A	A	A	A	A	A	A	A	A
gi|448814763|ref|NC_000962.3|	110000	T	T	T	T	T	T	C	T	T	T	T	T	T	T	T	T	T	T	T	T	T	T	T	T
gi|448814763|ref|NC_000962.3|	110260	A	A	A	A	A	A	C	A	A	A	A	A	A	A	A	A	A	A	A	A	A	A	A	A
gi|448814763|ref|NC_000962.3|	110366	C	C	C	C	C	A	C	C	C	C	C	C	C	C	C	C	C	C	C	C	C	C	C	C
gi|448814763|ref|NC_000962.3|	110537	G	G	G	G	G	G	C	G	G	G	G	G	G	G	G	G	G	G	G	G	G	G	G	G
gi|448814763|ref|NC_000962.3|	110570	A	A	A	A	A	A	G	A	A	A	A	A	A	A	A	A	A	A	A	A	A	A	A	A
gi|448814763|ref|NC_000962.3|	110575	A	A	A	A	A	A	G	A	A	A	A	A	A	A	A	A	A	A	A	A	A	A	A	A
gi|448814763|ref|NC_000962.3|	110887	C	C	C	C	C	C	G	C	C	C	C	C	C	C	C	C	C	C	C	C	C	C	C	C
gi|448814763|ref|NC_000962.3|	111072	A	A	A	A	A	A	G	A	A	A	A	A	A	A	A	A	A	A	A	A	A	A	A	A
gi|448814763|ref|NC_000962.3|	111135	C	C	C	C	T	T	C	C	C	C	C	C	C	C	C	C	C	C	C	C	C	C	C	C
gi|448814763|ref|NC_000962.3|	111304	G	G	G	G	G	G	G	G	G	G	G	G	A	G	G	G	G	G	G	G	G	G	G	G
gi|448814763|ref|NC_000962.3|	111328	G	G	G	G	G	G	A	G	G	G	G	G	G	G	G	G	G	G	G	G	G	G	G	G
gi|448814763|ref|NC_000962.3|	111455	T	T	T	T	T	T	C	T	T	T	T	T	T	T	T	T	T	T	T	T	T	T	T	T
gi|448814763|ref|NC_000962.3|	111491	T	T	T	T	T	T	C	T	T	T	T	T	T	T	T	T	T	T	T	T	T	T	T	T
gi|448814763|ref|NC_000962.3|	111642	G	G	G	G	G	G	C	G	G	G	G	G	G	G	G	G	G	G	G	G	G	G	G	G
gi|448814763|ref|NC_000962.3|	111651	A	G	G	A	G	G	G	G	G	G	G	G	G	G	G	G	G	G	G	G	G	G	G	G
gi|448814763|ref|NC_000962.3|	111854	G	G	G	G	G	G	A	G	G	G	G	G	G	G	G	G	G	G	G	G	G	G	G	G
gi|448814763|ref|NC_000962.3|	111864	T	T	T	T	T	T	C	T	T	T	T	T	T	T	T	T	T	T	T	T	T	T	T	T
gi|448814763|ref|NC_000962.3|	111869	A	A	A	A	A	A	G	A	A	A	A	A	A	A	A	A	A	A	A	A	A	A	A	A
gi|448814763|ref|NC_000962.3|	112025	G	G	G	G	G	G	C	G	G	G	G	G	G	G	G	G	G	G	G	G	G	G	G	G
gi|448814763|ref|NC_000962.3|	112133	T	T	T	T	T	T	C	T	T	T	T	T	T	T	T	T	T	T	T	T	T	T	T	T
gi|448814763|ref|NC_000962.3|	112201	C	C	C	C	C	C	T	C	C	C	C	C	C	C	C	C	C	C	C	C	C	C	C	C
gi|448814763|ref|NC_000962.3|	112236	A	A	A	A	A	A	G	A	A	A	A	A	A	A	A	A	A	A	A	A	A	A	A	A
gi|448814763|ref|NC_000962.3|	112336	G	G	G	G	A	A	G	G	G	G	G	G	G	G	G	G	G	G	G	G	G	G	G	G
gi|448814763|ref|NC_000962.3|	112402	C	C	C	C	C	T	C	C	C	C	C	C	C	C	C	C	C	C	C	C	C	C	C	C
gi|448814763|ref|NC_000962.3|	112432	A	A	A	A	A	A	G	A	A	A	A	A	A	A	A	A	A	A	A	A	A	A	A	A
gi|448814763|ref|NC_000962.3|	112578	C	C	C	C	C	C	G	C	C	C	C	C	C	C	C	C	C	C	C	C	C	C	C	C
gi|448814763|ref|NC_000962.3|	112697	G	G	G	G	G	G	A	G	G	G	G	G	G	G	G	G	G	G	G	G	G	G	G	G
gi|448814763|ref|NC_000962.3|	112815	T	T	T	T	T	T	G	T	T	T	T	T	T	T	T	T	T	T	T	T	T	T	T	T
gi|448814763|ref|NC_000962.3|	112877	G	G	G	G	G	G	A	G	G	G	G	G	G	G	G	G	G	G	G	G	G	G	G	G
gi|448814763|ref|NC_000962.3|	113059	C	A	A	C	C	C	C	C	C	C	C	C	C	C	C	C	C	C	C	C	C	C	C	C
gi|448814763|ref|NC_000962.3|	113228	A	A	A	A	A	A	G	A	A	A	A	A	A	A	A	A	A	A	A	A	A	A	A	A
gi|448814763|ref|NC_000962.3|	113302	G	G	G	G	G	G	A	G	G	G	G	G	G	G	G	G	G	G	G	G	G	G	G	G
gi|448814763|ref|NC_000962.3|	113335	A	A	A	A	A	A	A	A	A	A	A	A	A	A	A	A	A	A	A	G	A	A	A	A
gi|448814763|ref|NC_000962.3|	113459	C	C	C	C	C	C	T	C	C	C	C	C	C	C	C	C	C	C	C	C	C	C	C	C
gi|448814763|ref|NC_000962.3|	113606	C	C	C	C	C	C	T	C	C	C	C	C	C	C	C	C	C	C	C	C	C	C	C	C
gi|448814763|ref|NC_000962.3|	113675	T	T	T	T	T	T	G	T	T	T	T	T	T	T	T	T	T	T	T	T	T	T	T	T
gi|448814763|ref|NC_000962.3|	113760	C	C	C	C	C	C	T	C	C	C	C	C	C	C	C	C	C	C	C	C	C	C	C	C
gi|448814763|ref|NC_000962.3|	113864	C	C	C	C	C	C	T	C	C	C	C	C	C	C	C	C	C	C	C	C	C	C	C	C
gi|448814763|ref|NC_000962.3|	114005	G	G	G	G	G	G	A	G	G	G	G	G	G	G	G	G	G	G	G	G	G	G	G	G
gi|448814763|ref|NC_000962.3|	114097	C	C	C	C	C	C	T	C	C	C	C	C	C	C	C	C	C	C	C	C	C	C	C	C
gi|448814763|ref|NC_000962.3|	114252	A	A	A	A	A	A	G	A	A	A	A	A	A	A	A	A	A	A	A	A	A	A	A	A
gi|448814763|ref|NC_000962.3|	114446	T	T	T	T	T	T	G	T	T	T	T	T	T	T	T	T	T	T	T	T	T	T	T	T
gi|448814763|ref|NC_000962.3|	114610	G	G	G	G	G	G	A	G	G	G	G	G	G	G	G	G	G	G	G	G	G	G	G	G
gi|448814763|ref|NC_000962.3|	114647	C	C	C	C	C	C	T	C	C	C	C	C	C	C	C	C	C	C	C	C	C	C	C	C
gi|448814763|ref|NC_000962.3|	114801	C	T	T	T	T	T	T	T	T	T	T	T	T	T	T	T	T	T	T	T	T	T	T	T
gi|448814763|ref|NC_000962.3|	114802	C	C	C	C	C	T	C	C	C	C	C	C	C	C	C	C	C	C	C	C	C	C	C	C
gi|448814763|ref|NC_000962.3|	114841	T	T	T	T	T	T	C	T	T	T	T	T	T	T	T	T	T	T	T	T	T	T	T	T
gi|448814763|ref|NC_000962.3|	115007	G	G	G	G	G	G	A	G	G	G	G	G	G	G	G	G	G	G	G	G	G	G	G	G
gi|448814763|ref|NC_000962.3|	115073	G	A	G	G	G	G	G	G	G	G	G	G	G	G	G	G	G	G	G	G	G	G	G	G
gi|448814763|ref|NC_000962.3|	115188	G	G	G	G	G	G	G	G	G	G	G	G	G	G	G	G	G	G	G	G	G	A	G	G
gi|448814763|ref|NC_000962.3|	115229	G	G	G	G	G	G	G	G	G	C	G	G	G	G	G	G	G	G	G	G	G	G	G	G
gi|448814763|ref|NC_000962.3|	115457	G	G	G	G	G	G	G	G	G	G	A	G	G	G	G	G	G	G	G	G	G	G	G	G
gi|448814763|ref|NC_000962.3|	115499	T	T	T	T	T	T	T	G	G	T	T	T	T	T	T	T	T	T	T	T	T	T	T	T
gi|448814763|ref|NC_000962.3|	115865	C	C	C	C	C	C	T	C	C	C	C	C	C	C	C	C	C	C	C	C	C	C	C	C
gi|448814763|ref|NC_000962.3|	116000	G	G	G	G	G	G	G	G	G	G	G	G	G	G	G	G	G	G	G	G	G	G	G	G
gi|448814763|ref|NC_000962.3|	116498	G	G	G	G	G	G	G	G	G	G	G	G	G	G	G	G	A	G	G	G	G	G	G	G
gi|448814763|ref|NC_000962.3|	116615	T	T	T	T	T	T	C	T	T	T	T	T	T	T	T	T	T	T	T	T	T	T	T	T
gi|448814763|ref|NC_000962.3|	116901	G	T	T	G	T	T	T	T	T	T	T	T	T	T	T	T	T	T	T	T	T	T	T	T
gi|448814763|ref|NC_000962.3|	117137	G	A	G	G	G	G	G	G	G	G	G	G	G	G	G	G	G	G	G	G	G	G	G	G
gi|448814763|ref|NC_000962.3|	117295	G	G	G	G	G	G	G	G	A	G	G	G	G	G	G	G	G	G	G	G	G	G	G	G
gi|448814763|ref|NC_000962.3|	117389	C	C	C	C	C	C	C	C	C	C	C	T	T	C	C	C	C	C	C	C	C	C	C	C
gi|448814763|ref|NC_000962.3|	117503	C	C	C	C	C	C	T	C	C	C	C	C	C	C	C	C	C	C	C	C	C	C	C	C
gi|448814763|ref|NC_000962.3|	118646	C	T	C	C	C	C	C	C	C	C	C	C	C	C	C	C	C	C	C	C	C	C	C	C
gi|448814763|ref|NC_000962.3|	119092	T	T	T	T	T	T	C	T	T	T	T	T	T	T	T	T	T	T	T	T	T	T	T	T
gi|448814763|ref|NC_000962.3|	119246	C	C	C	C	C	C	C	G	C	C	C	C	C	C	C	C	C	C	C	C	C	C	C	C
gi|448814763|ref|NC_000962.3|	119498	C	C	C	C	C	C	C	C	C	T	C	C	C	C	C	C	C	C	C	C	C	C	C	C
gi|448814763|ref|NC_000962.3|	120155	T	T	T	T	T	T	C	T	T	T	T	T	T	T	T	T	T	T	T	T	T	T	T	T
gi|448814763|ref|NC_000962.3|	120275	C	G	C	C	C	C	C	C	C	C	C	C	C	C	C	C	C	C	C	C	C	C	C	C
gi|448814763|ref|NC_000962.3|	120583	A	A	A	A	A	A	T	A	A	A	A	A	A	A	A	A	A	A	A	A	A	A	A	A
gi|448814763|ref|NC_000962.3|	121121	C	C	C	C	C	C	T	C	C	C	C	C	C	C	C	C	C	C	C	C	C	C	C	C
gi|448814763|ref|NC_000962.3|	121248	A	G	G	A	G	G	G	G	G	G	G	G	G	G	G	G	G	G	G	G	G	G	G	G
gi|448814763|ref|NC_000962.3|	121397	T	T	T	T	T	T	C	T	T	T	T	T	T	T	T	T	T	T	T	T	T	T	T	T
gi|448814763|ref|NC_000962.3|	121425	G	G	G	G	G	G	G	G	G	A	G	G	G	G	G	G	G	G	G	G	G	G	G	G
gi|448814763|ref|NC_000962.3|	122017	C	C	C	C	C	C	C	C	C	C	C	C	C	C	C	C	C	C	C	C	G	C	C	C
gi|448814763|ref|NC_000962.3|	122109	G	G	G	G	G	G	G	G	G	G	G	G	G	G	G	G	G	G	G	G	G	G	G	G
gi|448814763|ref|NC_000962.3|	122168	C	C	C	C	C	C	T	C	C	C	C	C	C	C	C	C	C	C	C	C	C	C	C	C
gi|448814763|ref|NC_000962.3|	122323	C	C	C	C	T	C	C	C	C	C	C	C	C	C	C	C	C	C	C	C	C	C	C	C
gi|448814763|ref|NC_000962.3|	122483	T	T	T	T	T	T	T	T	T	T	T	T	T	T	T	T	T	T	T	T	T	G	G	T
gi|448814763|ref|NC_000962.3|	122614	C	C	C	C	C	C	C	C	C	C	C	C	C	C	C	C	C	C	C	C	C	C	C	T
gi|448814763|ref|NC_000962.3|	122685	C	C	C	C	C	C	C	T	C	C	C	C	C	C	C	C	C	C	C	C	C	C	C	C
gi|448814763|ref|NC_000962.3|	122949	C	C	C	C	C	C	T	C	C	C	C	C	C	C	C	C	C	C	C	C	C	C	C	C
gi|448814763|ref|NC_000962.3|	123065	G	G	G	G	A	A	G	G	G	G	G	G	G	G	G	G	G	G	G	G	G	G	G	G
gi|448814763|ref|NC_000962.3|	123198	T	T	T	T	T	T	T	T	T	T	T	C	C	T	T	T	T	T	T	T	T	T	T	T
gi|448814763|ref|NC_000962.3|	123454	C	C	C	C	C	C	C	C	C	T	T	C	C	C	C	C	C	C	C	C	C	C	C	C
gi|448814763|ref|NC_000962.3|	123511	C	C	C	C	C	C	C	T	C	C	C	C	C	C	C	C	C	C	C	C	C	C	C	C
gi|448814763|ref|NC_000962.3|	123520	C	C	C	C	C	C	C	C	C	C	C	C	C	T	T	T	T	T	T	T	T	T	T	C
gi|448814763|ref|NC_000962.3|	123707	G	G	G	A	G	G	G	G	G	G	G	G	G	G	G	G	G	G	G	G	G	G	G	G
gi|448814763|ref|NC_000962.3|	123745	G	G	G	G	G	G	G	G	G	G	G	A	A	G	G	G	G	G	G	G	G	G	G	G
gi|448814763|ref|NC_000962.3|	123842	T	C	C	T	C	C	C	C	C	C	C	C	C	C	C	C	C	C	C	C	C	C	C	T
gi|448814763|ref|NC_000962.3|	123901	T	T	T	T	T	T	G	T	T	T	T	T	T	T	T	T	T	T	T	T	T	T	T	T
gi|448814763|ref|NC_000962.3|	124068	C	C	C	C	C	C	C	A	C	C	C	C	C	C	C	C	C	C	C	C	C	C	C	C
gi|448814763|ref|NC_000962.3|	124122	T	T	T	T	T	T	C	T	T	T	T	T	T	T	T	T	T	T	T	T	T	T	T	T
gi|448814763|ref|NC_000962.3|	124284	C	C	C	C	C	C	A	C	C	C	C	C	C	C	C	C	C	C	C	C	C	C	C	C
gi|448814763|ref|NC_000962.3|	124314	T	T	T	T	T	T	G	T	T	T	T	T	T	T	T	T	T	T	T	T	T	T	T	T
gi|448814763|ref|NC_000962.3|	124479	G	G	G	G	G	G	T	G	G	G	G	G	G	G	G	G	G	G	G	G	G	G	G	G
gi|448814763|ref|NC_000962.3|	124553	C	C	C	C	C	C	A	C	C	C	C	C	C	C	C	C	C	C	C	C	C	C	C	C
gi|448814763|ref|NC_000962.3|	124584	G	G	G	G	G	G	A	G	G	G	G	G	G	G	G	G	G	G	G	G	G	G	G	G
gi|448814763|ref|NC_000962.3|	124919	T	T	T	T	T	T	G	T	T	T	T	T	T	T	T	T	T	T	T	T	T	T	T	T
gi|448814763|ref|NC_000962.3|	125303	A	G	G	G	G	G	G	G	G	G	G	G	G	G	G	G	G	G	G	G	G	G	G	G
gi|448814763|ref|NC_000962.3|	126201	G	G	G	G	G	G	T	G	G	G	G	G	G	G	G	G	G	G	G	G	G	G	G	G
gi|448814763|ref|NC_000962.3|	126400	A	A	A	A	A	A	A	A	A	A	A	A	A	A	A	A	G	A	A	A	A	A	A	A
gi|448814763|ref|NC_000962.3|	126563	C	C	C	C	C	C	C	C	C	C	C	C	C	C	C	C	C	C	C	C	C	C	C	A
gi|448814763|ref|NC_000962.3|	126803	G	G	G	G	G	G	G	G	G	A	A	A	A	A	A	A	A	A	A	A	A	A	A	G
gi|448814763|ref|NC_000962.3|	126859	G	G	G	G	G	G	G	G	G	G	G	G	G	C	G	G	G	G	G	G	G	G	G	G
gi|448814763|ref|NC_000962.3|	127285	G	-	G	G	G	G	A	G	G	G	G	G	G	G	G	G	G	G	G	G	G	G	G	G
gi|448814763|ref|NC_000962.3|	127629	T	-	-	T	T	T	C	T	T	T	T	T	T	T	T	T	T	T	T	T	T	T	T	T
gi|448814763|ref|NC_000962.3|	128004	C	C	-	C	C	C	T	C	C	C	C	C	C	C	C	C	C	C	C	C	C	C	C	C
gi|448814763|ref|NC_000962.3|	128048	G	G	A	G	G	G	G	G	G	G	G	G	G	G	G	G	G	G	G	G	G	G	G	G
gi|448814763|ref|NC_000962.3|	128634	T	T	T	T	T	T	C	T	T	T	T	T	T	T	T	T	T	T	T	T	T	T	T	T
gi|448814763|ref|NC_000962.3|	129295	C	C	C	C	A	A	C	C	C	C	C	C	C	C	C	C	C	C	C	C	C	C	C	C
gi|448814763|ref|NC_000962.3|	129536	C	C	C	C	C	C	C	C	C	C	C	C	C	C	C	C	C	T	C	C	C	C	C	C
gi|448814763|ref|NC_000962.3|	129576	A	-	A	A	A	A	A	A	A	A	A	C	C	A	A	A	A	A	A	A	A	A	A	A
gi|448814763|ref|NC_000962.3|	129697	C	C	C	C	C	C	C	C	C	C	A	C	C	C	C	C	C	C	C	C	C	C	C	C
gi|448814763|ref|NC_000962.3|	130135	G	G	G	G	G	G	G	G	G	G	G	G	G	G	G	G	G	G	G	G	G	G	G	A
gi|448814763|ref|NC_000962.3|	130179	A	A	A	A	A	A	G	A	A	A	A	A	A	A	A	A	A	A	A	A	A	A	A	A
gi|448814763|ref|NC_000962.3|	130200	C	C	C	C	C	C	C	C	C	C	C	C	C	C	C	C	C	C	C	C	C	C	C	T
gi|448814763|ref|NC_000962.3|	130394	C	T	C	C	C	C	C	C	C	C	C	C	C	C	C	C	C	C	C	C	C	C	C	C
gi|448814763|ref|NC_000962.3|	130748	A	A	A	A	A	A	C	A	A	A	A	A	A	A	A	A	A	A	A	A	A	A	A	A
gi|448814763|ref|NC_000962.3|	130997	C	C	C	C	C	C	C	C	C	C	C	C	C	T	T	C	C	C	C	C	C	C	C	C
gi|448814763|ref|NC_000962.3|	131171	G	G	G	G	A	-	G	G	G	G	G	G	G	G	G	G	G	G	G	G	G	G	G	G
gi|448814763|ref|NC_000962.3|	131193	G	G	G	G	G	G	C	G	G	G	G	G	G	G	G	G	G	G	G	G	G	G	G	G
gi|448814763|ref|NC_000962.3|	131232	G	T	T	G	G	G	G	G	G	G	G	G	G	G	G	G	G	G	G	G	G	G	G	G
gi|448814763|ref|NC_000962.3|	131262	G	G	G	G	T	T	G	G	G	G	G	G	G	G	G	G	G	G	G	G	G	G	G	G
gi|448814763|ref|NC_000962.3|	133445	G	G	G	G	G	G	G	G	G	G	G	G	G	G	G	G	G	G	A	G	G	G	G	G
gi|448814763|ref|NC_000962.3|	133839	T	T	T	T	T	T	T	T	T	T	T	T	T	T	T	T	T	T	T	T	T	T	T	T
gi|448814763|ref|NC_000962.3|	133862	G	G	G	G	G	G	G	G	G	G	G	G	G	G	G	G	G	A	A	G	G	G	G	G
gi|448814763|ref|NC_000962.3|	134000	G	G	G	G	G	G	A	G	G	G	G	G	G	G	G	G	G	G	G	G	G	G	G	G
gi|448814763|ref|NC_000962.3|	134002	T	T	T	T	G	G	T	T	T	T	T	T	T	T	T	T	T	T	T	T	T	T	T	T
gi|448814763|ref|NC_000962.3|	134014	T	C	C	T	C	C	C	C	C	C	C	C	C	C	C	C	C	C	C	C	C	C	C	C
gi|448814763|ref|NC_000962.3|	134113	C	C	C	C	C	C	C	C	C	C	C	C	C	C	C	C	C	T	C	C	C	C	C	C
gi|448814763|ref|NC_000962.3|	134555	C	A	A	C	C	C	C	C	C	C	C	C	C	C	C	C	C	C	C	C	C	C	C	C
gi|448814763|ref|NC_000962.3|	134709	G	G	G	G	G	G	G	C	G	G	G	G	G	G	G	G	G	G	G	G	G	G	G	G
gi|448814763|ref|NC_000962.3|	134845	G	G	G	G	G	G	G	G	C	G	G	G	G	G	G	G	G	G	G	G	G	G	G	G
gi|448814763|ref|NC_000962.3|	134993	C	C	C	C	C	C	T	C	C	C	C	C	C	C	C	C	C	C	C	C	C	C	C	C
gi|448814763|ref|NC_000962.3|	135044	T	T	T	T	T	T	C	T	T	T	T	T	T	T	T	T	T	T	T	T	T	T	T	T
gi|448814763|ref|NC_000962.3|	135064	C	C	C	C	C	C	C	C	C	C	C	C	C	C	C	C	C	C	C	C	C	C	C	T
gi|448814763|ref|NC_000962.3|	135329	C	C	C	C	C	C	C	C	C	T	T	C	C	C	C	C	C	C	C	C	C	C	C	C
gi|448814763|ref|NC_000962.3|	135398	A	G	G	A	G	G	G	G	G	G	G	G	G	G	G	G	G	G	G	G	G	G	G	G
gi|448814763|ref|NC_000962.3|	135842	C	C	C	C	T	C	C	C	C	C	C	C	C	C	C	C	C	C	C	C	C	C	C	C
gi|448814763|ref|NC_000962.3|	136254	T	T	T	T	T	T	C	T	T	T	T	T	T	T	T	T	T	T	T	T	T	T	T	T
gi|448814763|ref|NC_000962.3|	136639	G	G	G	A	G	G	G	G	G	G	G	G	G	G	G	G	G	G	G	G	G	G	G	G
gi|448814763|ref|NC_000962.3|	136746	C	C	C	T	C	C	C	C	C	C	C	C	C	C	C	C	C	C	C	C	C	C	C	C
gi|448814763|ref|NC_000962.3|	136868	C	C	C	C	C	C	C	C	C	C	C	C	C	C	C	C	C	C	A	C	C	C	C	C
gi|448814763|ref|NC_000962.3|	136964	C	C	C	C	C	C	A	C	C	C	C	C	C	C	C	C	C	C	C	C	C	C	C	C
gi|448814763|ref|NC_000962.3|	137085	A	G	G	A	A	A	A	A	A	A	A	A	A	A	A	A	A	A	A	A	A	A	A	A
gi|448814763|ref|NC_000962.3|	137163	A	A	A	A	T	T	A	A	A	A	A	A	A	A	A	A	A	A	A	A	A	A	A	A
gi|448814763|ref|NC_000962.3|	137185	A	G	G	A	G	G	G	G	G	G	G	G	G	G	G	G	G	G	G	G	G	G	G	A
gi|448814763|ref|NC_000962.3|	137233	C	C	C	C	C	C	C	T	T	C	C	C	C	C	C	C	C	C	C	C	C	C	C	C
gi|448814763|ref|NC_000962.3|	137246	C	C	C	C	C	C	A	C	C	C	C	C	C	C	C	C	C	C	C	C	C	C	C	C
gi|448814763|ref|NC_000962.3|	137386	A	A	A	A	A	A	A	A	A	A	A	A	A	A	C	A	A	A	A	A	A	A	A	A
gi|448814763|ref|NC_000962.3|	138083	T	T	T	T	C	C	T	T	T	T	T	T	T	T	T	T	T	T	T	T	T	T	T	T
gi|448814763|ref|NC_000962.3|	138151	G	G	G	G	G	G	G	G	G	G	G	G	G	G	G	G	G	G	G	G	A	G	G	G
gi|448814763|ref|NC_000962.3|	138301	G	G	G	G	G	G	G	G	G	G	G	G	G	G	G	G	G	G	G	G	G	G	G	A
gi|448814763|ref|NC_000962.3|	138324	A	A	A	A	A	A	G	A	A	A	A	A	A	A	A	A	A	A	A	A	A	A	A	A
gi|448814763|ref|NC_000962.3|	138535	C	C	C	C	C	C	C	C	C	C	C	C	C	C	C	C	C	G	C	C	C	C	C	C
gi|448814763|ref|NC_000962.3|	138675	T	T	T	T	T	T	T	T	T	T	T	T	T	G	T	T	T	T	T	T	T	T	T	T
gi|448814763|ref|NC_000962.3|	139043	C	C	C	C	C	C	A	C	C	C	C	C	C	C	C	C	C	C	C	C	C	C	C	C
gi|448814763|ref|NC_000962.3|	139297	G	G	G	G	G	G	G	G	G	T	T	G	G	G	G	G	G	G	G	G	G	G	G	G
gi|448814763|ref|NC_000962.3|	139359	C	C	C	C	C	C	C	T	C	C	C	C	C	C	C	C	C	C	C	C	C	C	C	C
gi|448814763|ref|NC_000962.3|	139756	C	C	C	C	C	C	C	C	C	T	T	T	T	T	T	T	T	T	T	T	T	T	T	C
gi|448814763|ref|NC_000962.3|	139954	A	A	A	A	A	A	A	C	C	A	A	A	A	A	A	A	A	A	A	A	A	A	A	A
gi|448814763|ref|NC_000962.3|	140613	G	G	G	G	G	G	G	G	A	G	G	G	G	G	G	G	G	G	G	G	G	G	G	G
gi|448814763|ref|NC_000962.3|	140644	T	C	C	T	C	C	C	C	C	C	C	C	C	C	C	C	C	C	C	C	C	C	C	C
gi|448814763|ref|NC_000962.3|	140728	G	G	G	G	G	G	T	G	G	G	G	G	G	G	G	G	G	G	G	G	G	G	G	G
gi|448814763|ref|NC_000962.3|	140875	C	T	T	C	C	C	C	C	C	C	C	C	C	C	C	C	C	C	C	C	C	C	C	C
gi|448814763|ref|NC_000962.3|	141012	A	A	A	A	A	A	G	A	A	A	A	A	A	A	A	A	A	A	A	A	A	A	A	A
gi|448814763|ref|NC_000962.3|	141019	G	G	G	G	G	G	A	G	G	G	G	G	G	G	G	G	G	G	G	G	G	G	G	G
gi|448814763|ref|NC_000962.3|	141025	C	C	C	T	C	C	C	C	C	C	C	C	C	C	C	C	C	C	C	C	C	C	C	C
gi|448814763|ref|NC_000962.3|	141026	G	G	G	G	G	G	A	G	G	G	G	G	G	G	G	G	G	G	G	G	G	G	G	G
gi|448814763|ref|NC_000962.3|	141241	G	G	G	G	G	G	A	G	G	G	G	G	G	G	G	G	G	G	G	G	G	G	G	G
gi|448814763|ref|NC_000962.3|	141261	T	C	C	T	C	C	C	C	C	C	C	C	C	C	C	C	C	C	C	C	C	C	C	C
gi|448814763|ref|NC_000962.3|	141375	G	G	A	G	G	G	G	G	G	G	G	G	G	G	G	G	G	G	G	G	G	G	G	G
gi|448814763|ref|NC_000962.3|	141516	C	T	T	C	C	C	C	C	C	C	C	C	C	C	C	C	C	C	C	C	C	C	C	C
gi|448814763|ref|NC_000962.3|	141623	G	G	G	G	G	G	G	G	G	A	A	G	G	G	G	G	G	G	G	G	G	G	G	G
gi|448814763|ref|NC_000962.3|	142131	C	C	C	C	C	C	T	C	C	C	C	C	C	C	C	C	C	C	C	C	C	C	C	C
gi|448814763|ref|NC_000962.3|	142206	T	T	T	T	T	T	C	T	T	T	T	T	T	T	T	T	T	T	T	T	T	T	T	T
gi|448814763|ref|NC_000962.3|	142309	C	G	C	C	C	C	C	C	C	C	C	C	C	C	C	C	C	C	C	C	C	C	C	C
gi|448814763|ref|NC_000962.3|	142344	A	A	A	A	A	A	G	A	A	A	A	A	A	A	A	A	A	A	A	A	A	A	A	A
gi|448814763|ref|NC_000962.3|	142799	G	G	G	G	A	A	G	G	G	G	G	G	G	G	G	G	G	G	G	G	G	G	G	G
gi|448814763|ref|NC_000962.3|	142830	C	C	C	C	C	C	A	C	C	C	C	C	C	C	C	C	C	C	C	C	C	C	C	C
gi|448814763|ref|NC_000962.3|	142831	G	G	G	G	G	G	T	G	G	G	G	G	G	G	G	G	G	G	G	G	G	G	G	G
gi|448814763|ref|NC_000962.3|	142941	C	C	C	C	C	C	C	C	C	C	C	C	C	C	C	C	C	C	C	C	C	C	C	T
gi|448814763|ref|NC_000962.3|	143207	C	C	C	C	C	C	C	C	C	C	C	C	C	T	T	T	T	T	T	T	T	T	T	C
gi|448814763|ref|NC_000962.3|	143697	T	T	T	T	T	T	C	T	T	T	T	T	T	T	T	T	T	T	T	T	T	T	T	T
gi|448814763|ref|NC_000962.3|	143791	T	T	T	T	T	T	T	T	G	T	T	T	T	T	T	T	T	T	T	T	T	T	T	T
gi|448814763|ref|NC_000962.3|	144021	C	C	C	C	C	C	T	C	C	C	C	C	C	C	C	C	C	C	C	C	C	C	C	C
gi|448814763|ref|NC_000962.3|	144345	A	-	C	C	C	C	C	C	C	C	C	C	C	C	C	C	C	C	C	C	C	C	C	C
gi|448814763|ref|NC_000962.3|	144390	G	-	G	G	G	G	G	G	G	G	G	G	G	G	G	G	A	G	G	G	G	G	G	G
gi|448814763|ref|NC_000962.3|	144424	C	C	C	C	C	C	T	C	C	C	C	C	C	C	C	C	C	C	C	C	C	C	C	C
gi|448814763|ref|NC_000962.3|	144564	C	C	C	C	C	C	C	T	T	C	C	C	C	C	C	C	C	C	C	C	C	C	C	C
gi|448814763|ref|NC_000962.3|	144570	G	C	C	G	C	C	C	C	C	C	C	C	C	C	C	C	C	C	C	C	C	C	C	C
gi|448814763|ref|NC_000962.3|	144582	G	G	G	G	G	G	C	G	G	G	G	G	G	G	G	G	G	G	G	G	G	G	G	G
gi|448814763|ref|NC_000962.3|	144670	C	C	C	C	C	C	C	C	C	C	C	C	A	C	C	C	C	C	C	C	C	C	C	C
gi|448814763|ref|NC_000962.3|	144865	C	C	C	C	C	C	C	C	C	C	C	C	T	C	C	C	C	C	C	C	C	C	C	C
gi|448814763|ref|NC_000962.3|	145041	G	G	G	G	G	G	A	G	G	G	G	G	G	G	G	G	G	G	G	G	G	G	G	G
gi|448814763|ref|NC_000962.3|	145419	C	C	C	G	C	C	C	C	C	C	C	C	C	C	C	C	C	C	C	C	C	C	C	C
gi|448814763|ref|NC_000962.3|	145639	G	G	G	G	G	G	A	G	G	G	G	G	G	G	G	G	G	G	G	G	G	G	G	G
gi|448814763|ref|NC_000962.3|	145708	G	G	G	G	G	G	G	G	G	G	G	G	G	G	G	G	G	G	G	G	T	G	G	G
gi|448814763|ref|NC_000962.3|	145966	G	G	G	G	G	G	G	G	G	G	G	G	G	G	G	G	G	G	G	G	G	G	G	A
gi|448814763|ref|NC_000962.3|	145987	G	G	G	G	G	G	A	G	G	G	G	G	G	G	G	G	G	G	G	G	G	G	G	G
gi|448814763|ref|NC_000962.3|	146087	C	C	C	C	C	C	C	C	C	C	C	C	C	C	C	C	C	C	C	C	C	C	C	C
gi|448814763|ref|NC_000962.3|	146236	C	C	C	C	C	C	C	C	C	G	G	C	C	C	C	C	C	C	C	C	C	C	C	C
gi|448814763|ref|NC_000962.3|	146297	C	C	C	C	C	C	C	T	C	C	C	C	C	C	C	C	C	C	C	C	C	C	C	C
gi|448814763|ref|NC_000962.3|	146788	G	G	G	G	G	G	G	A	A	G	G	G	G	G	G	G	G	G	G	G	G	G	G	G
gi|448814763|ref|NC_000962.3|	146872	C	C	C	C	C	C	C	T	T	C	C	C	C	C	C	C	C	C	C	C	C	C	C	C
gi|448814763|ref|NC_000962.3|	146893	C	T	T	C	C	C	C	C	C	C	C	C	C	C	C	C	C	C	C	C	C	C	C	C
gi|448814763|ref|NC_000962.3|	147262	G	G	G	G	G	G	G	G	G	T	T	G	G	G	G	G	G	G	G	G	G	G	G	G
gi|448814763|ref|NC_000962.3|	147292	C	C	C	C	C	C	T	C	C	C	C	C	C	C	C	C	C	C	C	C	C	C	C	C
gi|448814763|ref|NC_000962.3|	147553	C	C	C	C	C	C	T	C	C	C	C	C	C	C	C	C	C	C	C	C	C	C	C	C
gi|448814763|ref|NC_000962.3|	147650	C	T	T	T	T	T	T	T	T	T	T	T	T	T	T	T	T	T	T	T	T	T	T	T
gi|448814763|ref|NC_000962.3|	147873	A	A	A	A	A	A	A	A	A	A	A	A	A	A	A	A	A	A	A	A	A	A	A	C
gi|448814763|ref|NC_000962.3|	147926	C	C	C	C	C	C	C	C	C	C	C	C	C	C	C	C	C	C	C	C	C	C	T	C
gi|448814763|ref|NC_000962.3|	147985	C	C	C	C	C	C	C	C	C	C	C	C	C	C	C	C	T	C	C	C	C	C	C	C
gi|448814763|ref|NC_000962.3|	148055	G	G	G	G	G	G	A	G	G	G	G	G	G	G	G	G	G	G	G	G	G	G	G	G
gi|448814763|ref|NC_000962.3|	148187	G	A	A	G	G	G	G	G	G	G	G	G	G	G	G	G	G	G	G	G	G	G	G	G
gi|448814763|ref|NC_000962.3|	148414	C	C	G	C	C	C	C	C	C	C	C	C	C	C	C	C	C	C	C	C	C	C	C	C
gi|448814763|ref|NC_000962.3|	149353	-	A	A	-	A	A	G	A	A	A	A	A	A	A	A	A	A	A	A	A	A	A	A	A
gi|448814763|ref|NC_000962.3|	149363	-	C	C	-	C	C	T	C	C	C	C	C	C	C	C	C	C	C	C	C	C	C	C	C
gi|448814763|ref|NC_000962.3|	149374	-	C	C	-	C	C	G	C	C	C	C	C	C	C	C	C	C	C	C	C	C	C	C	C
gi|448814763|ref|NC_000962.3|	151029	G	G	G	A	G	G	G	G	G	G	G	G	G	G	G	G	G	G	G	G	G	G	G	G
gi|448814763|ref|NC_000962.3|	151092	G	G	G	G	A	A	G	G	G	G	G	G	G	G	G	G	G	G	G	G	G	G	G	G
gi|448814763|ref|NC_000962.3|	151168	C	C	C	C	G	G	C	C	C	C	C	C	C	C	C	C	C	C	C	C	C	C	C	C
gi|448814763|ref|NC_000962.3|	151169	T	T	T	T	T	T	G	T	T	T	T	T	T	T	T	T	T	T	T	T	T	T	T	T
gi|448814763|ref|NC_000962.3|	151330	A	A	A	A	A	A	G	A	A	A	A	A	A	A	A	A	A	A	A	A	A	A	A	A
gi|448814763|ref|NC_000962.3|	151933	T	T	T	T	T	T	G	T	T	T	T	T	T	T	T	T	T	T	T	T	T	T	T	T
gi|448814763|ref|NC_000962.3|	151936	T	T	T	T	T	T	C	T	T	T	T	T	T	T	T	T	T	T	T	T	T	T	T	T
gi|448814763|ref|NC_000962.3|	152000	C	C	C	C	C	C	G	C	C	C	C	C	C	C	C	C	C	C	C	C	C	C	C	C
gi|448814763|ref|NC_000962.3|	152107	C	C	C	C	C	C	C	C	T	C	C	C	C	C	C	C	C	C	C	C	C	C	C	C
gi|448814763|ref|NC_000962.3|	152591	C	C	C	C	C	C	C	C	C	C	C	C	C	C	C	C	C	C	C	T	C	C	C	C
gi|448814763|ref|NC_000962.3|	152617	C	C	C	C	C	C	C	C	C	C	C	C	C	C	T	C	C	C	C	C	C	C	C	C
gi|448814763|ref|NC_000962.3|	152638	C	C	C	C	C	C	T	C	C	C	C	C	C	C	C	C	C	C	C	C	C	C	C	C
gi|448814763|ref|NC_000962.3|	153190	C	C	C	C	C	C	G	C	C	C	C	C	C	C	C	C	C	C	C	C	C	C	C	C
gi|448814763|ref|NC_000962.3|	153328	A	A	A	A	A	A	G	A	A	A	A	A	A	A	A	A	A	A	A	A	A	A	A	A
gi|448814763|ref|NC_000962.3|	153367	C	C	C	C	C	C	T	C	C	C	C	C	C	C	C	C	C	C	C	C	C	C	C	C
gi|448814763|ref|NC_000962.3|	153577	C	C	C	C	C	C	T	C	C	C	C	C	C	C	C	C	C	C	C	C	C	C	C	C
gi|448814763|ref|NC_000962.3|	153616	C	C	C	C	C	C	G	C	C	C	C	C	C	C	C	C	C	C	C	C	C	C	C	C
gi|448814763|ref|NC_000962.3|	153658	T	T	T	T	T	T	G	T	T	T	T	T	T	T	T	T	T	T	T	T	T	T	T	T
gi|448814763|ref|NC_000962.3|	154051	A	A	A	A	A	A	A	G	A	A	A	A	A	A	A	A	A	A	A	A	A	A	A	A
gi|448814763|ref|NC_000962.3|	154191	A	A	A	A	-	-	A	G	G	A	A	A	A	A	A	A	A	A	A	A	A	A	A	A
gi|448814763|ref|NC_000962.3|	154283	C	C	C	C	C	C	C	C	C	C	C	C	T	C	C	C	C	C	C	C	C	C	C	C
gi|448814763|ref|NC_000962.3|	154507	T	T	T	T	T	T	C	T	T	T	T	T	T	T	T	T	T	T	T	T	T	T	T	T
gi|448814763|ref|NC_000962.3|	154693	T	T	T	T	T	T	G	T	T	T	T	T	T	T	T	T	T	T	T	T	T	T	T	T
gi|448814763|ref|NC_000962.3|	154723	C	C	C	C	C	C	A	C	C	C	C	C	C	C	C	C	C	C	C	C	C	C	C	C
gi|448814763|ref|NC_000962.3|	154846	G	G	G	G	G	G	G	A	G	G	G	G	G	G	G	G	G	G	G	G	G	G	G	G
gi|448814763|ref|NC_000962.3|	155293	G	G	G	G	G	G	G	G	G	G	G	G	G	G	G	G	A	G	G	G	G	G	G	G
gi|448814763|ref|NC_000962.3|	155478	C	A	A	C	C	C	C	C	C	C	C	C	C	C	C	C	C	C	C	C	C	C	C	C
gi|448814763|ref|NC_000962.3|	155486	T	T	T	T	T	T	C	T	T	T	T	T	T	T	T	T	T	T	T	T	T	T	T	T
gi|448814763|ref|NC_000962.3|	155631	C	C	C	C	C	C	T	C	C	C	C	C	C	C	C	C	C	C	C	C	C	C	C	C
gi|448814763|ref|NC_000962.3|	155637	T	T	T	T	T	T	C	T	T	T	T	T	T	T	T	T	T	T	T	T	T	T	T	T
gi|448814763|ref|NC_000962.3|	155831	G	G	G	G	G	G	C	G	G	G	G	G	G	G	G	G	G	G	G	G	G	G	G	G
gi|448814763|ref|NC_000962.3|	156304	G	G	G	G	G	G	G	G	A	G	G	G	G	G	G	G	G	G	G	G	G	G	G	G
gi|448814763|ref|NC_000962.3|	156486	A	A	A	A	A	A	C	A	A	A	A	A	A	A	A	A	A	A	A	A	A	A	A	A
gi|448814763|ref|NC_000962.3|	156502	T	T	T	T	T	T	C	T	T	T	T	T	T	T	T	T	T	T	T	T	T	T	T	T
gi|448814763|ref|NC_000962.3|	156593	A	A	A	A	A	A	G	A	A	A	A	A	A	A	A	A	A	A	A	A	A	A	A	A
gi|448814763|ref|NC_000962.3|	157045	G	G	G	G	G	G	G	G	G	G	G	G	G	G	G	G	G	G	G	G	G	T	G	G
gi|448814763|ref|NC_000962.3|	157129	C	C	C	C	C	C	C	C	C	C	C	T	T	C	C	C	C	C	C	C	C	C	C	C
gi|448814763|ref|NC_000962.3|	157292	C	C	C	C	C	C	C	C	C	C	C	C	C	C	C	C	C	T	T	C	C	C	C	C
gi|448814763|ref|NC_000962.3|	157371	G	G	G	G	G	G	G	G	G	G	G	G	G	G	G	G	G	G	G	G	G	T	G	G
gi|448814763|ref|NC_000962.3|	157756	G	G	G	G	G	G	G	G	A	G	G	G	G	G	G	G	G	G	G	G	G	G	G	G
gi|448814763|ref|NC_000962.3|	158490	G	G	G	G	G	G	G	G	G	G	G	G	G	G	G	G	G	G	G	G	G	G	A	G
gi|448814763|ref|NC_000962.3|	158608	C	C	C	C	C	C	C	C	C	C	C	C	C	C	C	C	C	C	C	C	C	A	C	C
gi|448814763|ref|NC_000962.3|	158762	A	A	A	A	A	A	G	A	A	A	A	A	A	A	A	A	A	A	A	A	A	A	A	A
gi|448814763|ref|NC_000962.3|	158882	T	T	T	T	T	T	C	T	T	T	T	T	T	T	T	T	T	T	T	T	T	T	T	T
gi|448814763|ref|NC_000962.3|	158958	C	C	C	C	C	C	T	C	C	C	C	C	C	C	C	C	C	C	C	C	C	C	C	C
gi|448814763|ref|NC_000962.3|	159385	C	C	C	C	C	C	C	C	C	T	C	C	C	C	C	C	C	C	C	C	C	C	C	C
gi|448814763|ref|NC_000962.3|	159532	G	G	G	G	G	G	A	G	G	G	G	G	G	G	G	G	G	G	G	G	G	G	G	G
gi|448814763|ref|NC_000962.3|	159817	G	G	G	G	A	A	G	G	G	G	G	G	G	G	G	G	G	G	G	G	G	G	G	G
gi|448814763|ref|NC_000962.3|	159967	C	C	C	C	C	C	T	C	C	C	C	C	C	C	C	C	C	C	C	C	C	C	C	C
gi|448814763|ref|NC_000962.3|	160017	T	-	T	T	T	T	C	T	T	T	T	T	T	T	T	T	T	T	T	T	T	T	T	T
gi|448814763|ref|NC_000962.3|	160198	C	C	C	C	C	C	T	C	C	C	C	C	C	C	C	C	C	C	C	C	C	C	C	C
gi|448814763|ref|NC_000962.3|	160483	G	G	G	G	G	G	G	G	G	G	G	G	G	G	G	G	A	G	G	G	G	G	G	G
gi|448814763|ref|NC_000962.3|	160716	G	G	G	G	A	G	G	G	G	G	G	G	G	G	G	G	G	G	G	G	G	G	G	G
gi|448814763|ref|NC_000962.3|	160831	C	C	C	C	C	C	C	C	C	C	C	C	C	C	C	C	C	C	C	T	C	C	C	C
gi|448814763|ref|NC_000962.3|	160953	G	G	G	G	G	G	G	G	G	G	G	G	G	G	G	G	G	G	G	G	G	G	G	T
gi|448814763|ref|NC_000962.3|	160976	C	C	C	C	C	C	C	G	G	C	C	C	C	C	C	C	C	C	C	C	C	C	C	C
gi|448814763|ref|NC_000962.3|	161922	A	A	A	A	A	A	C	A	A	A	A	A	A	A	A	A	A	A	A	A	A	A	A	A
gi|448814763|ref|NC_000962.3|	162226	G	G	G	G	G	G	G	A	A	G	G	G	G	G	G	G	G	G	G	G	G	G	G	G
gi|448814763|ref|NC_000962.3|	162308	G	G	G	G	G	G	G	G	G	G	G	G	G	G	G	G	G	G	G	G	G	G	G	A
gi|448814763|ref|NC_000962.3|	162339	A	A	A	A	A	A	A	A	A	A	A	A	A	A	A	A	A	A	A	A	A	A	A	G
gi|448814763|ref|NC_000962.3|	162581	G	G	G	G	G	G	G	G	G	G	G	G	G	G	G	G	G	A	A	G	G	G	G	G
gi|448814763|ref|NC_000962.3|	162622	A	G	G	G	G	G	G	G	G	G	G	G	G	G	G	G	G	G	G	G	G	G	G	G
gi|448814763|ref|NC_000962.3|	162637	T	T	T	T	T	T	C	T	T	T	T	T	T	T	T	T	T	T	T	T	T	T	T	T
gi|448814763|ref|NC_000962.3|	162948	A	G	G	A	G	G	G	G	G	G	G	G	G	G	G	G	G	G	G	G	G	G	G	G
gi|448814763|ref|NC_000962.3|	163148	G	A	A	G	G	G	G	G	G	G	G	G	G	G	G	G	G	G	G	G	G	G	G	G
gi|448814763|ref|NC_000962.3|	163263	A	A	A	A	A	A	G	A	A	A	A	A	A	A	A	A	A	A	A	A	A	A	A	A
gi|448814763|ref|NC_000962.3|	163303	T	T	T	T	T	T	T	T	T	C	T	T	T	T	T	T	T	T	T	T	T	T	T	T
gi|448814763|ref|NC_000962.3|	163333	G	G	G	G	A	A	G	G	G	G	G	G	G	G	G	G	G	G	G	G	G	G	G	G
gi|448814763|ref|NC_000962.3|	163573	A	A	A	A	A	A	A	A	A	A	A	A	A	A	A	C	C	A	A	A	A	A	A	A
gi|448814763|ref|NC_000962.3|	163670	A	A	A	A	A	A	A	A	A	A	A	A	A	A	A	G	A	A	A	A	A	A	A	A
gi|448814763|ref|NC_000962.3|	163705	C	C	C	C	C	C	C	C	C	T	-	C	C	C	C	C	C	C	C	C	C	C	C	C
gi|448814763|ref|NC_000962.3|	163706	C	C	C	C	C	C	C	C	C	T	-	C	C	C	C	C	C	C	C	C	C	C	C	C
gi|448814763|ref|NC_000962.3|	163788	A	A	A	A	A	A	C	A	A	A	A	A	A	A	A	A	A	A	A	A	A	A	A	A
gi|448814763|ref|NC_000962.3|	163929	G	G	G	G	G	G	C	G	G	G	G	G	G	G	G	G	G	G	G	G	G	G	G	G
gi|448814763|ref|NC_000962.3|	163950	C	C	C	C	T	T	C	C	C	C	C	C	C	C	C	C	C	C	C	C	C	C	C	C
gi|448814763|ref|NC_000962.3|	164676	G	G	G	G	G	G	G	G	G	G	G	G	G	A	A	G	G	G	G	G	G	G	G	G
gi|448814763|ref|NC_000962.3|	164936	C	T	T	C	C	C	C	C	C	C	C	C	C	C	C	C	C	C	C	C	C	C	C	C
gi|448814763|ref|NC_000962.3|	165320	A	A	A	A	A	A	A	A	A	G	A	A	A	A	A	A	A	A	-	A	A	A	A	A
gi|448814763|ref|NC_000962.3|	165474	T	T	T	T	T	T	C	T	T	T	T	T	T	T	T	T	T	T	-	T	T	T	T	T
gi|448814763|ref|NC_000962.3|	165609	A	A	A	A	A	A	A	A	A	A	A	A	A	A	A	A	A	A	-	A	A	A	A	G
gi|448814763|ref|NC_000962.3|	165709	C	C	C	C	C	C	T	C	C	C	C	C	C	C	C	C	C	C	-	C	C	C	C	C
gi|448814763|ref|NC_000962.3|	165784	C	C	C	C	C	C	T	C	C	C	C	C	C	C	C	C	C	C	C	C	C	C	C	C
gi|448814763|ref|NC_000962.3|	165941	C	C	C	C	C	C	C	C	C	C	C	C	C	C	C	T	C	C	C	C	C	C	C	C
gi|448814763|ref|NC_000962.3|	166091	T	T	T	T	T	T	A	T	T	T	T	T	T	T	T	T	T	T	T	T	T	T	T	T
gi|448814763|ref|NC_000962.3|	166111	T	T	T	T	T	T	C	T	T	T	T	T	T	T	T	T	T	T	T	T	T	T	T	T
gi|448814763|ref|NC_000962.3|	166408	G	G	G	G	G	G	A	G	G	G	G	G	G	G	G	G	G	G	G	G	G	G	G	G
gi|448814763|ref|NC_000962.3|	166423	T	T	T	T	T	T	C	T	T	T	T	T	T	T	T	T	T	T	T	T	T	T	T	T
gi|448814763|ref|NC_000962.3|	166468	T	T	T	T	T	T	C	T	T	T	T	T	T	T	T	T	T	T	T	T	T	T	T	T
gi|448814763|ref|NC_000962.3|	166474	G	G	G	G	G	G	T	G	G	G	G	G	G	G	G	G	G	G	G	G	G	G	G	G
gi|448814763|ref|NC_000962.3|	166552	A	A	A	A	A	A	C	A	A	A	A	A	A	A	A	A	A	A	A	A	A	A	A	A
gi|448814763|ref|NC_000962.3|	166553	G	G	G	G	G	G	C	G	G	G	G	G	G	G	G	G	G	G	G	G	G	G	G	G
gi|448814763|ref|NC_000962.3|	166582	C	C	C	C	C	C	A	C	C	C	C	C	C	C	C	C	C	C	C	C	C	C	C	C
gi|448814763|ref|NC_000962.3|	166584	G	G	G	G	G	G	G	G	G	G	G	G	G	G	G	G	G	G	G	G	G	G	A	G
gi|448814763|ref|NC_000962.3|	166640	T	T	T	T	T	T	C	T	T	T	T	T	T	T	T	T	T	T	T	T	T	T	T	T
gi|448814763|ref|NC_000962.3|	166670	A	A	A	A	A	A	C	A	A	A	A	A	A	A	A	A	A	A	A	A	A	A	A	A
gi|448814763|ref|NC_000962.3|	166711	T	T	T	T	T	T	G	T	T	T	T	T	T	T	T	T	T	T	T	T	T	T	T	T
gi|448814763|ref|NC_000962.3|	166723	T	T	T	T	T	T	C	T	T	T	T	T	T	T	T	T	T	T	T	T	T	T	T	T
gi|448814763|ref|NC_000962.3|	166848	G	G	G	G	G	G	A	G	G	G	G	G	G	G	G	G	G	G	G	G	G	G	G	G
gi|448814763|ref|NC_000962.3|	167026	G	G	G	G	G	G	A	G	G	G	G	G	G	G	G	G	G	G	G	G	G	G	G	G
gi|448814763|ref|NC_000962.3|	167030	T	T	T	T	T	T	C	T	T	T	T	T	T	T	T	T	T	T	T	T	T	T	T	T
gi|448814763|ref|NC_000962.3|	167101	C	C	C	C	C	C	T	C	C	C	C	C	C	C	C	C	C	C	C	C	C	C	C	C
gi|448814763|ref|NC_000962.3|	167110	G	G	G	G	G	G	C	G	G	G	G	G	G	G	G	G	G	G	G	G	G	G	G	G
gi|448814763|ref|NC_000962.3|	167150	T	T	T	T	C	-	T	T	T	T	T	T	T	T	T	T	T	T	T	T	T	T	T	T
gi|448814763|ref|NC_000962.3|	167152	C	C	C	C	T	-	C	C	C	C	C	C	C	C	C	C	C	C	C	C	C	C	C	C
gi|448814763|ref|NC_000962.3|	167161	T	T	T	T	T	T	C	T	T	T	T	T	T	T	T	T	T	T	T	T	T	T	T	T
gi|448814763|ref|NC_000962.3|	167208	A	A	A	A	A	A	G	A	A	A	A	A	A	A	A	A	A	A	A	A	A	A	A	A
gi|448814763|ref|NC_000962.3|	167284	G	G	G	G	G	G	T	G	G	G	G	G	G	G	G	G	G	G	G	G	G	G	G	G
gi|448814763|ref|NC_000962.3|	167307	T	T	T	T	T	T	C	T	T	T	T	T	T	T	T	T	T	T	T	T	T	T	T	T
gi|448814763|ref|NC_000962.3|	167351	T	T	T	T	T	T	C	T	T	T	T	T	T	T	T	T	T	T	T	T	T	T	T	T
gi|448814763|ref|NC_000962.3|	167424	G	G	G	G	G	G	C	G	G	G	G	G	G	G	G	G	G	G	G	G	G	G	G	G
gi|448814763|ref|NC_000962.3|	167445	T	T	T	T	T	T	C	T	T	T	T	T	T	T	T	T	T	T	T	T	T	T	T	T
gi|448814763|ref|NC_000962.3|	167532	C	C	C	C	C	C	T	C	C	C	C	C	C	C	C	C	C	C	C	C	C	C	C	C
gi|448814763|ref|NC_000962.3|	167577	G	G	G	G	G	G	G	G	G	G	G	G	G	G	G	A	G	G	G	G	G	G	G	G
gi|448814763|ref|NC_000962.3|	167689	C	C	C	C	C	C	T	C	C	C	C	C	C	C	C	C	C	C	C	C	C	C	C	C
gi|448814763|ref|NC_000962.3|	167986	C	-	-	C	C	C	C	T	T	C	C	C	C	C	C	C	C	C	C	C	C	C	C	C
gi|448814763|ref|NC_000962.3|	167989	C	-	-	C	C	C	T	C	C	C	C	C	C	C	C	C	C	C	C	C	C	C	C	C
gi|448814763|ref|NC_000962.3|	168006	T	-	-	T	T	T	G	T	T	T	T	T	T	T	T	T	T	T	T	T	T	T	T	T
gi|448814763|ref|NC_000962.3|	168529	A	G	G	G	G	G	G	G	G	G	G	G	G	G	G	G	G	G	G	G	G	G	G	G
gi|448814763|ref|NC_000962.3|	168653	A	A	A	A	A	A	G	A	A	A	A	A	A	A	A	A	A	A	A	A	A	A	A	A
gi|448814763|ref|NC_000962.3|	168787	C	C	C	C	C	C	C	T	T	C	C	C	C	C	C	C	C	C	C	C	C	C	C	C
gi|448814763|ref|NC_000962.3|	168945	A	A	A	A	G	G	A	A	A	A	A	A	A	A	A	A	A	A	A	A	A	A	A	A
gi|448814763|ref|NC_000962.3|	168962	C	C	C	C	C	C	A	C	C	C	C	C	C	C	C	C	C	C	C	C	C	C	C	C
gi|448814763|ref|NC_000962.3|	169202	C	C	C	C	C	C	C	C	C	C	C	C	G	C	C	C	C	C	C	C	C	C	C	C
gi|448814763|ref|NC_000962.3|	169328	G	G	G	G	G	G	A	G	G	G	G	G	G	G	G	G	G	G	G	G	G	G	G	G
gi|448814763|ref|NC_000962.3|	169391	G	G	G	G	G	G	G	G	C	G	G	G	G	G	G	G	G	G	G	G	G	G	G	G
gi|448814763|ref|NC_000962.3|	169651	T	-	T	T	T	T	T	C	T	T	T	T	T	T	T	T	T	T	T	T	T	T	T	T
gi|448814763|ref|NC_000962.3|	170083	G	A	A	G	A	A	A	A	A	A	A	A	A	A	A	A	A	A	A	A	A	A	A	G
gi|448814763|ref|NC_000962.3|	170283	G	G	G	G	G	G	T	G	G	G	G	G	G	G	G	G	G	G	G	G	G	G	G	G
gi|448814763|ref|NC_000962.3|	170297	G	G	G	G	G	G	T	G	G	G	G	G	G	G	G	G	G	G	G	G	G	G	G	G
gi|448814763|ref|NC_000962.3|	170331	C	C	C	C	C	C	T	C	C	C	C	C	C	C	C	C	C	C	C	C	C	C	C	C
gi|448814763|ref|NC_000962.3|	170386	G	G	G	G	G	G	T	G	G	G	G	G	G	G	G	G	G	G	G	G	G	G	G	G
gi|448814763|ref|NC_000962.3|	170671	G	G	G	G	G	G	G	G	G	G	G	A	A	G	G	G	G	G	G	G	G	G	G	G
gi|448814763|ref|NC_000962.3|	170755	G	G	G	G	G	G	G	G	T	G	G	G	G	G	G	G	G	G	G	G	G	G	G	G
gi|448814763|ref|NC_000962.3|	170907	C	C	C	C	A	A	A	A	A	A	A	A	A	A	A	A	A	A	A	A	A	A	A	C
gi|448814763|ref|NC_000962.3|	171178	A	A	A	G	A	A	A	A	A	A	A	A	A	A	A	A	A	A	A	A	A	A	A	A
gi|448814763|ref|NC_000962.3|	171201	T	T	T	T	T	C	T	T	T	T	T	T	T	T	T	T	T	T	T	T	T	T	T	T
gi|448814763|ref|NC_000962.3|	171642	C	C	C	C	C	C	C	C	C	C	C	C	C	C	C	C	C	C	C	G	C	C	C	C
gi|448814763|ref|NC_000962.3|	171775	C	C	C	C	C	C	T	C	C	C	C	C	C	C	C	C	C	C	C	C	C	C	C	C
gi|448814763|ref|NC_000962.3|	171808	A	A	A	A	A	A	G	A	A	A	A	A	A	A	A	A	A	A	A	A	A	A	A	A
gi|448814763|ref|NC_000962.3|	171958	A	A	A	A	A	A	G	A	A	A	A	A	A	A	A	A	A	A	A	A	A	A	A	A
gi|448814763|ref|NC_000962.3|	172024	C	C	C	C	C	C	T	C	C	C	C	C	C	C	C	C	C	C	C	C	C	C	C	C
gi|448814763|ref|NC_000962.3|	172369	T	T	T	T	T	T	C	T	T	T	T	T	T	T	T	T	T	T	T	T	T	T	T	T
gi|448814763|ref|NC_000962.3|	172390	A	A	A	A	A	A	G	A	A	A	A	A	A	A	A	A	A	A	A	A	A	A	A	A
gi|448814763|ref|NC_000962.3|	172492	C	C	C	C	C	C	C	C	C	C	C	G	G	C	C	C	C	C	C	C	C	C	C	C
gi|448814763|ref|NC_000962.3|	172901	C	C	C	C	C	C	C	C	C	C	C	C	C	C	C	C	C	C	C	C	C	C	C	A
gi|448814763|ref|NC_000962.3|	173460	C	C	C	C	T	T	C	C	C	C	C	C	C	C	C	C	C	C	C	C	C	C	C	C
gi|448814763|ref|NC_000962.3|	173914	A	A	A	A	G	G	A	A	A	A	A	A	A	A	A	A	A	A	A	A	A	A	A	A
gi|448814763|ref|NC_000962.3|	174058	A	A	A	A	G	G	A	A	A	A	A	A	A	A	A	A	A	A	A	A	A	A	A	A
gi|448814763|ref|NC_000962.3|	174059	G	G	G	G	G	G	G	G	G	G	G	G	G	G	C	G	G	G	G	G	G	G	G	G
gi|448814763|ref|NC_000962.3|	174135	G	G	G	G	G	G	A	G	G	G	G	G	G	G	G	G	G	G	G	G	G	G	G	G
gi|448814763|ref|NC_000962.3|	174684	C	C	C	C	C	C	C	C	C	C	C	C	C	C	C	C	A	C	C	C	C	C	C	C
gi|448814763|ref|NC_000962.3|	174797	T	T	T	T	T	T	C	T	T	T	T	T	T	T	T	T	T	T	T	T	T	T	T	T
gi|448814763|ref|NC_000962.3|	175192	T	T	T	T	T	C	T	T	T	T	T	T	T	T	T	T	T	T	T	T	T	T	T	T
gi|448814763|ref|NC_000962.3|	175431	T	T	T	T	T	T	T	T	T	T	T	T	T	T	T	T	G	T	T	T	T	T	T	T
gi|448814763|ref|NC_000962.3|	175912	G	G	G	G	G	G	A	G	G	G	G	G	G	G	G	G	G	G	G	G	G	G	G	G
gi|448814763|ref|NC_000962.3|	176123	G	G	G	T	G	G	G	G	G	G	G	G	G	G	G	G	G	G	G	G	G	G	G	G
gi|448814763|ref|NC_000962.3|	176303	C	C	C	C	C	C	C	C	C	C	C	C	C	C	C	C	C	C	T	C	C	C	C	C
gi|448814763|ref|NC_000962.3|	176353	G	G	G	G	G	G	T	G	G	G	G	G	G	G	G	G	G	G	G	G	G	G	G	G
gi|448814763|ref|NC_000962.3|	176372	G	G	G	G	G	G	A	G	G	G	G	G	G	G	G	G	G	G	G	G	G	G	G	G
gi|448814763|ref|NC_000962.3|	176644	C	C	C	C	C	C	A	C	C	C	C	C	C	C	C	C	C	C	C	C	C	C	C	C
gi|448814763|ref|NC_000962.3|	176705	G	G	G	G	G	G	C	G	G	G	G	G	G	G	G	G	G	G	G	G	G	G	G	G
gi|448814763|ref|NC_000962.3|	176708	G	G	G	G	G	G	T	G	G	G	G	G	G	G	G	G	G	G	G	G	G	G	G	G
gi|448814763|ref|NC_000962.3|	176713	G	G	G	G	G	G	A	G	G	G	G	G	G	G	G	G	G	G	G	G	G	G	G	G
gi|448814763|ref|NC_000962.3|	176716	G	G	G	G	G	G	C	G	G	G	G	G	G	G	G	G	G	G	G	G	G	G	G	G
gi|448814763|ref|NC_000962.3|	177063	G	G	G	G	G	G	A	G	G	G	G	G	G	G	G	G	G	G	G	G	G	G	G	G
gi|448814763|ref|NC_000962.3|	177111	C	C	C	C	C	C	A	C	C	C	C	C	C	C	C	C	C	C	C	C	C	C	C	C
gi|448814763|ref|NC_000962.3|	177150	G	G	G	G	G	G	G	G	C	G	G	G	G	G	G	G	G	G	G	G	G	G	G	G
gi|448814763|ref|NC_000962.3|	177411	C	C	C	C	C	C	G	C	C	C	C	C	C	C	C	C	C	C	C	C	C	C	C	C
gi|448814763|ref|NC_000962.3|	177437	G	G	G	G	G	G	C	G	G	G	G	G	G	G	G	G	G	G	G	G	G	G	G	G
gi|448814763|ref|NC_000962.3|	180945	C	C	C	C	C	C	T	C	C	C	C	C	C	C	C	C	C	C	C	C	C	C	C	C
gi|448814763|ref|NC_000962.3|	181055	T	T	T	T	T	T	C	T	T	T	T	T	T	T	T	T	T	T	T	T	T	T	T	T
gi|448814763|ref|NC_000962.3|	181059	C	C	C	C	C	C	T	C	C	C	C	C	C	C	C	C	C	C	C	C	C	C	C	C
gi|448814763|ref|NC_000962.3|	181090	C	C	C	C	C	C	C	C	C	C	C	T	T	C	C	C	C	C	C	C	C	C	C	C
gi|448814763|ref|NC_000962.3|	181091	C	C	C	C	C	C	T	C	C	C	C	C	C	C	C	C	C	C	C	C	C	C	C	C
gi|448814763|ref|NC_000962.3|	181098	G	G	G	G	G	G	A	G	G	G	G	G	G	G	G	G	G	G	G	G	G	G	G	G
gi|448814763|ref|NC_000962.3|	181138	C	C	C	C	C	C	A	C	C	C	C	C	C	C	C	C	C	C	C	C	C	C	C	C
gi|448814763|ref|NC_000962.3|	181156	C	C	C	C	C	C	T	C	C	C	C	C	C	C	C	C	C	C	C	C	C	C	C	C
gi|448814763|ref|NC_000962.3|	181354	A	A	A	A	A	A	G	A	A	A	A	A	A	A	A	A	A	A	A	A	A	A	A	A
gi|448814763|ref|NC_000962.3|	181356	A	A	A	A	A	A	G	A	A	A	A	A	A	A	A	A	A	A	A	A	A	A	A	A
gi|448814763|ref|NC_000962.3|	181362	C	C	C	C	C	C	T	C	C	C	C	C	C	C	C	C	C	C	C	C	C	C	C	C
gi|448814763|ref|NC_000962.3|	181374	G	G	G	G	G	G	A	G	G	G	G	G	G	G	G	G	G	G	G	G	G	G	G	G
gi|448814763|ref|NC_000962.3|	181476	C	C	C	C	C	C	T	C	C	C	C	C	C	C	C	C	C	C	C	C	C	C	C	C
gi|448814763|ref|NC_000962.3|	181497	A	A	A	A	A	A	G	A	A	A	A	A	A	A	A	A	A	A	A	A	A	A	A	A
gi|448814763|ref|NC_000962.3|	181518	C	C	C	C	C	C	T	C	C	C	C	C	C	C	C	C	C	C	C	C	C	C	C	C
gi|448814763|ref|NC_000962.3|	181576	T	T	T	T	T	T	C	T	T	T	T	T	T	T	T	T	T	T	T	T	T	T	T	T
gi|448814763|ref|NC_000962.3|	181623	C	C	C	C	C	C	G	C	C	C	C	C	C	C	C	C	C	C	C	C	C	C	C	C
gi|448814763|ref|NC_000962.3|	181654	G	G	G	G	G	G	T	G	G	G	G	G	G	G	G	G	G	G	G	G	G	G	G	G
gi|448814763|ref|NC_000962.3|	181672	T	T	T	T	T	T	T	T	T	T	T	T	T	T	T	T	T	T	T	T	T	T	T	C
gi|448814763|ref|NC_000962.3|	181725	G	G	G	G	G	G	T	G	G	G	G	G	G	G	G	G	G	G	G	G	G	G	G	G
gi|448814763|ref|NC_000962.3|	181803	A	A	A	A	A	A	C	A	A	A	A	A	A	A	A	A	A	A	A	A	A	A	A	A
gi|448814763|ref|NC_000962.3|	181818	C	C	C	C	C	C	G	C	C	C	C	C	C	C	C	C	C	C	C	C	C	C	C	C
gi|448814763|ref|NC_000962.3|	181830	A	A	A	A	A	A	C	A	A	A	A	A	A	A	A	A	A	A	A	A	A	A	A	A
gi|448814763|ref|NC_000962.3|	181918	C	C	C	C	C	C	T	C	C	C	C	C	C	C	C	C	C	C	C	C	C	C	C	C
gi|448814763|ref|NC_000962.3|	181923	T	T	T	T	T	T	C	T	T	T	T	T	T	T	T	T	T	T	T	T	T	T	T	T
gi|448814763|ref|NC_000962.3|	181968	C	C	C	C	C	C	A	C	C	C	C	C	C	C	C	C	C	C	C	C	C	C	C	C
gi|448814763|ref|NC_000962.3|	182002	A	A	A	A	A	A	G	A	A	A	A	A	A	A	A	A	A	A	A	A	A	A	A	A
gi|448814763|ref|NC_000962.3|	182005	G	G	G	G	G	G	A	G	G	G	G	G	G	G	G	G	G	G	G	G	G	G	G	G
gi|448814763|ref|NC_000962.3|	182022	T	T	T	T	T	T	G	T	T	T	T	T	T	T	T	T	T	T	T	T	T	T	T	T
gi|448814763|ref|NC_000962.3|	182074	G	G	G	G	G	G	A	G	G	G	G	G	G	G	G	G	G	G	G	G	G	G	G	G
gi|448814763|ref|NC_000962.3|	182106	A	A	A	A	A	A	G	A	A	A	A	A	A	A	A	A	A	A	A	A	A	A	A	A
gi|448814763|ref|NC_000962.3|	182134	G	G	G	G	G	G	A	G	G	G	G	G	G	G	G	G	G	G	G	G	G	G	G	G
gi|448814763|ref|NC_000962.3|	182170	G	G	G	G	G	G	A	G	G	G	G	G	G	G	G	G	G	G	G	G	G	G	G	G
gi|448814763|ref|NC_000962.3|	182239	A	A	A	A	A	A	G	A	A	A	A	A	A	A	A	A	A	A	A	A	A	A	A	A
gi|448814763|ref|NC_000962.3|	182281	T	T	T	T	T	T	G	T	T	T	T	T	T	T	T	T	T	T	T	T	T	T	T	T
gi|448814763|ref|NC_000962.3|	182341	T	T	T	T	T	T	C	T	T	T	T	T	T	T	T	T	T	T	T	T	T	T	T	T
gi|448814763|ref|NC_000962.3|	182374	G	G	G	G	G	G	C	G	G	G	G	G	G	G	G	G	G	G	G	G	G	G	G	G
gi|448814763|ref|NC_000962.3|	182389	T	T	T	T	T	T	C	T	T	T	T	T	T	T	T	T	T	T	T	T	T	T	T	T
gi|448814763|ref|NC_000962.3|	182395	G	G	G	G	G	G	C	G	G	G	G	G	G	G	G	G	G	G	G	G	G	G	G	G
gi|448814763|ref|NC_000962.3|	182446	C	C	C	C	C	C	T	C	C	C	C	C	C	C	C	C	C	C	C	C	C	C	C	C
gi|448814763|ref|NC_000962.3|	182473	T	T	T	T	T	T	G	T	T	T	T	T	T	T	T	T	T	T	T	T	T	T	T	T
gi|448814763|ref|NC_000962.3|	182511	C	C	C	C	C	C	T	C	C	C	C	C	C	C	C	C	C	C	C	C	C	C	C	C
gi|448814763|ref|NC_000962.3|	182593	G	G	G	G	G	G	C	G	G	G	G	G	G	G	G	G	G	G	G	G	G	G	G	G
gi|448814763|ref|NC_000962.3|	182640	C	C	C	C	C	C	T	C	C	C	C	C	C	C	C	C	C	C	C	C	C	C	C	C
gi|448814763|ref|NC_000962.3|	182644	T	T	T	T	T	T	C	T	T	T	T	T	T	T	T	T	T	T	T	T	T	T	T	T
gi|448814763|ref|NC_000962.3|	182686	C	C	C	C	C	C	G	C	C	C	C	C	C	C	C	C	C	C	C	C	C	C	C	C
gi|448814763|ref|NC_000962.3|	182716	C	C	C	C	C	C	T	C	C	C	C	C	C	C	C	C	C	C	C	C	C	C	C	C
gi|448814763|ref|NC_000962.3|	182824	G	G	G	G	G	G	G	G	G	A	G	G	G	G	G	G	G	G	G	G	G	G	G	G
gi|448814763|ref|NC_000962.3|	182914	T	T	T	T	T	T	C	T	T	T	T	T	T	T	T	T	T	T	T	T	T	T	T	T
gi|448814763|ref|NC_000962.3|	183012	A	A	A	A	A	A	G	A	A	A	A	A	A	A	A	A	A	A	A	A	A	A	A	A
gi|448814763|ref|NC_000962.3|	183077	G	G	G	G	G	G	A	G	G	G	G	G	G	G	G	G	G	G	G	G	G	G	G	G
gi|448814763|ref|NC_000962.3|	183082	G	G	G	G	G	G	A	G	G	G	G	G	G	G	G	G	G	G	G	G	G	G	G	G
gi|448814763|ref|NC_000962.3|	183091	C	C	C	C	C	C	C	C	C	G	G	C	C	C	C	C	C	C	C	C	C	C	C	C
gi|448814763|ref|NC_000962.3|	183102	C	C	C	C	C	C	T	C	C	C	C	C	C	C	C	C	C	C	C	C	C	C	C	C
gi|448814763|ref|NC_000962.3|	183144	G	G	G	G	G	G	A	G	G	G	G	G	G	G	G	G	G	G	G	G	G	G	G	G
gi|448814763|ref|NC_000962.3|	183188	T	T	T	T	T	T	A	T	T	T	T	T	T	T	T	T	T	T	T	T	T	T	T	T
gi|448814763|ref|NC_000962.3|	183234	T	T	T	T	T	T	G	T	T	T	T	T	T	T	T	T	T	T	T	T	T	T	T	T
gi|448814763|ref|NC_000962.3|	183267	A	A	A	A	A	A	G	A	A	A	A	A	A	A	A	A	A	A	A	A	A	A	A	A
gi|448814763|ref|NC_000962.3|	183393	A	A	A	A	A	A	G	A	A	A	A	A	A	A	A	A	A	A	A	A	A	A	A	A
gi|448814763|ref|NC_000962.3|	183511	C	C	C	C	C	C	T	C	C	C	C	C	C	C	C	C	C	C	C	C	C	C	C	C
gi|448814763|ref|NC_000962.3|	183575	T	C	C	T	C	C	C	C	C	C	C	C	C	C	C	C	C	C	C	C	C	C	C	C
gi|448814763|ref|NC_000962.3|	183644	G	G	G	G	G	G	T	G	G	G	G	G	G	G	G	G	G	G	G	G	G	G	G	G
gi|448814763|ref|NC_000962.3|	183913	C	C	C	C	T	C	C	C	C	C	C	C	C	C	C	C	C	C	C	C	C	C	C	C
gi|448814763|ref|NC_000962.3|	184014	G	G	G	G	G	G	T	G	G	G	G	G	G	G	G	G	G	G	G	G	G	G	G	G
gi|448814763|ref|NC_000962.3|	184050	G	G	G	G	G	G	G	G	C	G	G	G	G	G	G	G	G	G	G	G	G	G	G	G
gi|448814763|ref|NC_000962.3|	184137	G	G	G	G	G	G	C	G	G	G	G	G	G	G	G	G	G	G	G	G	G	G	G	G
gi|448814763|ref|NC_000962.3|	184321	A	A	A	A	G	G	A	A	A	A	A	A	A	A	A	A	A	A	A	A	A	A	A	A
gi|448814763|ref|NC_000962.3|	184443	A	A	A	A	A	A	G	A	A	A	A	A	A	A	A	A	A	A	A	A	A	A	A	A
gi|448814763|ref|NC_000962.3|	184638	G	G	G	G	A	A	G	G	G	G	G	G	G	G	G	G	G	G	G	G	G	G	G	G
gi|448814763|ref|NC_000962.3|	184647	A	A	A	A	A	A	G	A	A	A	A	A	A	A	A	A	A	A	A	A	A	A	A	A
gi|448814763|ref|NC_000962.3|	184727	A	A	A	A	A	A	A	A	A	A	A	A	A	A	A	A	A	A	A	A	A	A	A	G
gi|448814763|ref|NC_000962.3|	184747	C	C	C	C	C	C	G	C	C	C	C	C	C	C	C	C	C	C	C	C	C	C	C	C
gi|448814763|ref|NC_000962.3|	184878	T	T	T	T	T	T	C	T	T	T	T	T	T	T	T	T	T	T	T	T	T	T	T	T
gi|448814763|ref|NC_000962.3|	185031	C	C	C	C	C	C	T	C	C	C	C	C	C	C	C	C	C	C	C	C	C	C	C	C
gi|448814763|ref|NC_000962.3|	185534	C	C	C	C	C	C	T	C	C	C	C	C	C	C	C	C	C	C	C	C	C	C	C	C
gi|448814763|ref|NC_000962.3|	185597	C	C	C	C	C	C	G	C	C	C	C	C	C	C	C	C	C	C	C	C	C	C	C	C
gi|448814763|ref|NC_000962.3|	185638	T	T	T	T	T	T	C	T	T	T	T	T	T	T	T	T	T	T	T	T	T	T	T	T
gi|448814763|ref|NC_000962.3|	185664	T	T	T	T	T	T	C	T	T	T	T	T	T	T	T	T	T	T	T	T	T	T	T	T
gi|448814763|ref|NC_000962.3|	185760	C	C	C	C	C	C	C	C	G	C	C	C	C	C	C	C	C	C	C	C	C	C	C	C
gi|448814763|ref|NC_000962.3|	185933	C	C	C	C	C	C	T	C	C	C	C	C	C	C	C	C	C	C	C	C	C	C	C	C
gi|448814763|ref|NC_000962.3|	186137	C	C	C	C	C	C	C	A	C	C	C	C	C	C	C	C	C	C	C	C	C	C	C	C
gi|448814763|ref|NC_000962.3|	186353	A	A	A	A	A	A	G	A	A	A	A	A	A	A	A	A	A	A	A	A	A	A	A	A
gi|448814763|ref|NC_000962.3|	186404	C	C	C	C	C	C	G	C	C	C	C	C	C	C	C	C	C	C	C	C	C	C	C	C
gi|448814763|ref|NC_000962.3|	186628	C	C	C	C	C	C	A	C	C	C	C	C	C	C	C	C	C	C	C	C	C	C	C	C
gi|448814763|ref|NC_000962.3|	187072	G	G	G	G	G	G	C	G	G	G	G	G	G	G	G	G	G	G	G	G	G	G	G	G
gi|448814763|ref|NC_000962.3|	187099	C	C	C	C	C	C	G	C	C	C	C	C	C	C	C	C	C	C	C	C	C	C	C	C
gi|448814763|ref|NC_000962.3|	187361	C	C	C	C	C	C	T	C	C	C	C	C	C	C	C	C	C	C	C	C	C	C	C	C
gi|448814763|ref|NC_000962.3|	187420	G	G	G	G	G	G	G	G	G	G	G	G	G	C	C	G	G	G	G	G	G	G	G	G
gi|448814763|ref|NC_000962.3|	187431	C	C	C	C	C	C	G	C	C	C	C	C	C	C	C	C	C	C	C	C	C	C	C	C
gi|448814763|ref|NC_000962.3|	188856	C	T	T	C	C	C	C	C	C	C	C	C	C	C	C	C	C	C	C	C	C	C	C	C
gi|448814763|ref|NC_000962.3|	188904	T	T	T	T	A	A	T	T	T	T	T	T	T	T	T	T	T	T	T	T	T	T	T	T
gi|448814763|ref|NC_000962.3|	190471	C	C	C	C	C	C	T	C	C	C	C	C	C	C	C	C	C	C	C	C	C	C	C	C
gi|448814763|ref|NC_000962.3|	190605	G	G	G	G	G	G	C	G	G	G	G	G	G	G	G	G	G	G	G	G	G	G	G	G
gi|448814763|ref|NC_000962.3|	190650	C	C	C	C	C	C	G	C	C	C	C	C	C	C	C	C	C	C	C	C	C	C	C	C
gi|448814763|ref|NC_000962.3|	190765	G	G	G	G	G	G	A	G	G	G	G	G	G	G	G	G	G	G	G	G	G	G	G	G
gi|448814763|ref|NC_000962.3|	190780	T	T	T	T	T	T	C	T	T	T	T	T	T	T	T	T	T	T	T	T	T	T	T	T
gi|448814763|ref|NC_000962.3|	190816	A	A	A	A	A	A	A	A	A	C	C	A	A	A	C	A	A	A	A	A	A	A	A	A
gi|448814763|ref|NC_000962.3|	190916	A	A	A	A	A	A	G	A	A	A	A	A	A	A	A	A	A	A	A	A	A	A	A	A
gi|448814763|ref|NC_000962.3|	190918	C	C	C	C	C	C	G	C	C	C	C	C	C	C	C	C	C	C	C	C	C	C	C	C
gi|448814763|ref|NC_000962.3|	190921	T	T	T	T	T	T	C	T	T	T	T	T	T	T	T	T	T	T	T	T	T	T	T	T
gi|448814763|ref|NC_000962.3|	191114	A	A	A	A	A	A	T	A	A	A	A	A	A	A	A	A	A	A	A	A	A	A	A	A
gi|448814763|ref|NC_000962.3|	191143	T	-	T	T	T	T	C	T	T	T	T	T	T	T	T	T	T	T	T	T	T	T	T	T
gi|448814763|ref|NC_000962.3|	191185	G	G	G	G	G	G	C	G	G	G	G	G	G	G	G	G	G	G	G	G	G	G	G	G
gi|448814763|ref|NC_000962.3|	191272	C	C	C	C	C	C	T	C	C	C	C	C	C	C	C	C	C	C	C	C	C	C	C	C
gi|448814763|ref|NC_000962.3|	191336	T	T	T	T	T	T	C	T	T	T	T	T	T	T	T	T	T	T	T	T	T	T	T	T
gi|448814763|ref|NC_000962.3|	191369	A	A	A	A	A	A	T	A	A	A	A	A	A	A	A	A	A	A	A	A	A	A	A	A
gi|448814763|ref|NC_000962.3|	191392	C	C	C	C	C	C	G	C	C	C	C	C	C	C	C	C	C	C	C	C	C	C	C	C
gi|448814763|ref|NC_000962.3|	191449	G	G	G	G	G	G	A	G	G	G	G	G	G	G	G	G	G	G	G	G	G	G	G	G
gi|448814763|ref|NC_000962.3|	191470	A	G	G	A	G	G	G	G	G	G	G	G	G	G	G	G	G	G	G	G	G	G	G	G
gi|448814763|ref|NC_000962.3|	191475	G	G	G	G	G	G	A	G	G	G	G	G	G	G	G	G	G	G	G	G	G	G	G	G
gi|448814763|ref|NC_000962.3|	191526	A	A	A	A	A	A	G	A	A	A	A	A	A	A	A	A	A	A	A	A	A	A	A	A
gi|448814763|ref|NC_000962.3|	191533	G	G	G	G	G	G	A	G	G	G	G	G	G	G	G	G	G	G	G	G	G	G	G	G
gi|448814763|ref|NC_000962.3|	191557	G	G	G	G	G	G	G	G	T	G	G	G	G	G	G	G	G	G	G	G	G	G	G	G
gi|448814763|ref|NC_000962.3|	191572	T	T	T	T	T	T	G	T	T	T	T	T	T	T	T	T	T	T	T	T	T	T	T	T
gi|448814763|ref|NC_000962.3|	191602	C	C	C	C	C	C	T	C	C	C	C	C	C	C	C	C	C	C	C	C	C	C	C	C
gi|448814763|ref|NC_000962.3|	191611	A	A	A	A	A	A	G	A	A	A	A	A	A	A	A	A	A	A	A	A	A	A	A	A
gi|448814763|ref|NC_000962.3|	191615	T	T	T	T	T	T	G	T	T	T	T	T	T	T	T	T	T	T	T	T	T	T	T	T
gi|448814763|ref|NC_000962.3|	191777	A	A	A	A	A	A	G	A	A	A	A	A	A	A	A	A	A	A	A	A	A	A	A	A
gi|448814763|ref|NC_000962.3|	191824	A	A	A	A	A	A	G	A	A	A	A	A	A	A	A	A	A	A	A	A	A	A	A	A
gi|448814763|ref|NC_000962.3|	191987	G	G	G	G	G	G	G	G	G	G	G	G	G	G	G	G	G	G	G	G	G	G	G	A
gi|448814763|ref|NC_000962.3|	192113	T	T	T	T	T	T	A	T	T	T	T	T	T	T	T	T	T	T	T	T	T	T	T	T
gi|448814763|ref|NC_000962.3|	192144	T	T	T	T	T	T	C	T	T	T	T	T	T	T	T	T	T	T	T	T	T	T	T	T
gi|448814763|ref|NC_000962.3|	192196	T	T	T	T	T	T	C	T	T	T	T	T	T	T	T	T	T	T	T	T	T	T	T	T
gi|448814763|ref|NC_000962.3|	192221	G	G	G	G	G	G	A	G	G	G	G	G	G	G	G	G	G	G	G	G	G	G	G	G
gi|448814763|ref|NC_000962.3|	192355	T	T	T	T	T	T	C	T	T	T	T	T	T	T	T	T	T	T	T	T	T	T	T	T
gi|448814763|ref|NC_000962.3|	192525	T	T	T	T	T	T	C	T	T	T	T	T	T	T	T	T	T	T	T	T	T	T	T	T
gi|448814763|ref|NC_000962.3|	192557	A	A	A	A	A	A	G	A	A	A	A	A	A	A	A	A	A	A	A	A	A	A	A	A
gi|448814763|ref|NC_000962.3|	192776	G	-	G	G	G	G	C	G	G	G	G	G	G	G	G	G	G	G	G	G	G	G	G	G
gi|448814763|ref|NC_000962.3|	192881	T	T	T	T	T	T	C	T	T	T	T	T	T	T	T	T	T	T	T	T	T	T	T	T
gi|448814763|ref|NC_000962.3|	192935	G	G	G	G	G	G	C	G	G	G	G	G	G	G	G	G	G	G	G	G	G	G	G	G
gi|448814763|ref|NC_000962.3|	193127	T	T	T	T	T	T	C	T	T	T	T	T	T	T	T	T	T	T	T	T	T	T	T	T
gi|448814763|ref|NC_000962.3|	193371	A	A	A	A	A	A	C	A	A	A	A	A	A	A	A	A	A	A	A	A	A	A	A	A
gi|448814763|ref|NC_000962.3|	193434	T	T	T	T	T	T	C	T	T	T	T	T	T	T	T	T	T	T	T	T	T	T	T	T
gi|448814763|ref|NC_000962.3|	193443	T	T	T	T	T	T	C	T	T	T	T	T	T	T	T	T	T	T	T	T	T	T	T	T
gi|448814763|ref|NC_000962.3|	193447	G	G	G	G	G	G	C	G	G	G	G	G	G	G	G	G	G	G	G	G	G	G	G	G
gi|448814763|ref|NC_000962.3|	193457	T	T	T	T	T	T	C	T	T	T	T	T	T	T	T	T	T	T	T	T	T	T	T	T
gi|448814763|ref|NC_000962.3|	193532	C	C	C	C	C	C	T	C	C	C	C	C	C	C	C	C	C	C	C	C	C	C	C	C
gi|448814763|ref|NC_000962.3|	193536	T	T	T	T	T	T	C	T	T	T	T	T	T	T	T	T	T	T	T	T	T	T	T	T
gi|448814763|ref|NC_000962.3|	193546	T	T	T	T	T	T	C	T	T	T	T	T	T	T	T	T	T	T	T	T	T	T	T	T
gi|448814763|ref|NC_000962.3|	193590	T	T	T	T	T	T	C	T	T	T	T	T	T	T	T	T	T	T	T	T	T	T	T	T
gi|448814763|ref|NC_000962.3|	193620	A	A	A	A	A	A	G	A	A	A	A	A	A	A	A	A	A	A	A	A	A	A	A	A
gi|448814763|ref|NC_000962.3|	193639	C	C	C	C	C	C	T	C	C	C	C	C	C	C	C	C	C	C	C	C	C	C	C	C
gi|448814763|ref|NC_000962.3|	194650	C	C	C	C	C	C	T	C	C	C	C	C	C	C	C	C	C	C	C	C	C	C	C	C
gi|448814763|ref|NC_000962.3|	194681	C	C	C	C	C	C	C	C	C	C	C	C	C	C	C	C	C	C	C	C	C	G	G	C
gi|448814763|ref|NC_000962.3|	194708	G	G	G	G	G	G	C	G	G	G	G	G	G	G	G	G	G	G	G	G	G	G	G	G
gi|448814763|ref|NC_000962.3|	194855	G	G	G	G	G	G	G	G	G	G	G	G	G	G	G	G	G	G	G	G	A	G	G	G
gi|448814763|ref|NC_000962.3|	194925	T	T	T	T	T	T	C	T	T	T	T	T	T	T	T	T	T	T	T	T	T	T	T	T
gi|448814763|ref|NC_000962.3|	194928	T	T	T	T	T	T	A	T	T	T	T	T	T	T	T	T	T	T	T	T	T	T	T	T
gi|448814763|ref|NC_000962.3|	194929	G	G	G	G	G	G	C	G	G	G	G	G	G	G	G	G	G	G	G	G	G	G	G	G
gi|448814763|ref|NC_000962.3|	195030	T	T	T	T	T	T	C	T	T	T	T	T	T	T	T	T	T	T	T	T	T	T	T	T
gi|448814763|ref|NC_000962.3|	195163	A	A	A	A	A	A	G	A	A	A	A	A	A	A	A	A	A	A	A	A	A	A	A	A
gi|448814763|ref|NC_000962.3|	195193	A	A	A	A	A	A	C	A	A	A	A	A	A	A	A	A	A	A	A	A	A	A	A	A
gi|448814763|ref|NC_000962.3|	195315	C	T	T	C	T	T	T	T	T	T	T	T	T	T	T	T	T	T	T	T	T	T	T	T
gi|448814763|ref|NC_000962.3|	195360	C	C	C	C	C	C	C	C	C	T	T	T	T	T	T	T	T	T	T	T	T	T	T	C
gi|448814763|ref|NC_000962.3|	195416	A	A	A	A	A	A	G	A	A	A	A	A	A	A	A	A	A	A	A	A	A	A	A	A
gi|448814763|ref|NC_000962.3|	195464	C	C	C	C	C	C	G	C	C	C	C	C	C	C	C	C	C	C	C	C	C	C	C	C
gi|448814763|ref|NC_000962.3|	195508	G	G	G	G	G	G	C	G	G	G	G	G	G	G	G	G	G	G	G	G	G	G	G	G
gi|448814763|ref|NC_000962.3|	195515	C	C	C	C	C	C	G	C	C	C	C	C	C	C	C	C	C	C	C	C	C	C	C	C
gi|448814763|ref|NC_000962.3|	195516	A	A	A	A	A	A	T	A	A	A	A	A	A	A	A	A	A	A	A	A	A	A	A	A
gi|448814763|ref|NC_000962.3|	195566	T	T	T	T	T	T	T	T	T	T	T	T	T	T	T	T	T	T	T	T	T	T	T	G
gi|448814763|ref|NC_000962.3|	195580	C	C	C	C	C	C	G	C	C	C	C	C	C	C	C	C	C	C	C	C	C	C	C	C
gi|448814763|ref|NC_000962.3|	195658	T	T	T	T	T	T	C	T	T	T	T	T	T	T	T	T	T	T	T	T	T	T	T	T
gi|448814763|ref|NC_000962.3|	195682	C	C	C	C	C	C	C	C	C	G	G	C	C	C	C	C	C	C	C	C	C	C	C	C
gi|448814763|ref|NC_000962.3|	195697	C	C	C	C	C	C	T	C	C	C	C	C	C	C	C	C	C	C	C	C	C	C	C	C
gi|448814763|ref|NC_000962.3|	195887	T	T	T	T	T	T	C	T	T	T	T	T	T	T	T	T	T	T	T	T	T	T	T	T
gi|448814763|ref|NC_000962.3|	195970	C	C	C	C	C	C	G	C	C	C	C	C	C	C	C	C	C	C	C	C	C	C	C	C
gi|448814763|ref|NC_000962.3|	196006	A	A	A	A	A	A	G	A	A	A	A	A	A	A	A	A	A	A	A	A	A	A	A	A
gi|448814763|ref|NC_000962.3|	196072	C	C	C	C	C	C	T	C	C	C	C	C	C	C	C	C	C	C	C	C	C	C	C	C
gi|448814763|ref|NC_000962.3|	196135	C	C	C	C	C	C	C	C	C	C	C	C	C	C	C	C	C	C	C	C	C	A	C	C
gi|448814763|ref|NC_000962.3|	196243	T	T	T	T	T	T	C	T	T	T	T	T	T	T	T	T	T	T	T	T	T	T	T	T
gi|448814763|ref|NC_000962.3|	196579	C	C	C	C	C	C	T	C	C	C	C	C	C	C	C	C	C	C	C	C	C	C	C	C
gi|448814763|ref|NC_000962.3|	196611	C	C	C	C	C	C	T	C	C	C	C	C	C	C	C	C	C	C	C	C	C	C	C	C
gi|448814763|ref|NC_000962.3|	196620	G	G	G	G	G	G	A	G	G	G	G	G	G	G	G	G	G	G	G	G	G	G	G	G
gi|448814763|ref|NC_000962.3|	196624	C	C	C	C	C	C	T	C	C	C	C	C	C	C	C	C	C	C	C	C	C	C	C	C
gi|448814763|ref|NC_000962.3|	196630	G	G	G	G	G	G	T	G	G	G	G	G	G	G	G	G	G	G	G	G	G	G	G	G
gi|448814763|ref|NC_000962.3|	196642	T	T	T	T	T	T	T	T	T	T	T	T	T	T	T	T	T	T	T	T	T	C	C	T
gi|448814763|ref|NC_000962.3|	196650	A	A	A	A	A	A	G	A	A	A	A	A	A	A	A	A	A	A	A	A	A	A	A	A
gi|448814763|ref|NC_000962.3|	196699	T	T	T	T	T	T	T	T	T	T	T	T	T	T	G	T	T	T	T	T	T	T	T	T
gi|448814763|ref|NC_000962.3|	196763	G	G	G	G	G	G	C	G	G	G	G	G	G	G	G	G	G	G	G	G	G	G	G	G
gi|448814763|ref|NC_000962.3|	196823	C	C	C	C	C	C	T	C	C	C	C	C	C	C	C	C	C	C	C	C	C	C	C	C
gi|448814763|ref|NC_000962.3|	196841	G	G	G	G	G	G	G	G	G	G	G	G	A	G	G	G	G	G	G	G	G	G	G	G
gi|448814763|ref|NC_000962.3|	196847	T	T	T	T	T	T	A	T	T	T	T	T	T	T	T	T	T	T	T	T	T	T	T	T
gi|448814763|ref|NC_000962.3|	196854	A	A	A	A	A	A	G	A	A	A	A	A	A	A	A	A	A	A	A	A	A	A	A	A
gi|448814763|ref|NC_000962.3|	196874	C	C	C	C	C	C	C	T	T	C	C	C	C	C	C	C	C	C	C	C	C	C	C	C
gi|448814763|ref|NC_000962.3|	196884	C	C	C	C	C	C	T	C	C	C	C	C	C	C	C	C	C	C	C	C	C	C	C	C
gi|448814763|ref|NC_000962.3|	196932	A	A	A	A	A	A	C	A	A	A	A	A	A	A	A	A	A	A	A	A	A	A	A	A
gi|448814763|ref|NC_000962.3|	197151	G	G	G	G	G	G	C	G	G	G	G	G	G	G	G	G	G	G	G	G	G	G	G	G
gi|448814763|ref|NC_000962.3|	197202	A	A	A	A	A	A	G	A	A	A	A	A	A	A	A	A	A	A	A	A	A	A	A	A
gi|448814763|ref|NC_000962.3|	197229	T	T	T	T	T	T	C	T	T	T	T	T	T	T	T	T	T	T	T	T	T	T	T	T
gi|448814763|ref|NC_000962.3|	197344	G	G	G	A	G	G	G	G	G	G	G	G	G	G	G	G	G	G	G	G	G	G	G	G
gi|448814763|ref|NC_000962.3|	197346	C	C	C	C	C	C	T	C	C	C	C	C	C	C	C	C	C	C	C	C	C	C	C	C
gi|448814763|ref|NC_000962.3|	197394	T	T	T	T	T	T	C	T	T	T	T	T	T	T	T	T	T	T	T	T	T	T	T	T
gi|448814763|ref|NC_000962.3|	197397	G	G	G	G	G	G	G	G	G	G	G	G	G	G	G	G	G	G	G	C	C	G	G	G
gi|448814763|ref|NC_000962.3|	197448	C	C	C	C	C	C	T	C	C	C	C	C	C	C	C	C	C	C	C	C	C	C	C	C
gi|448814763|ref|NC_000962.3|	197469	A	A	A	A	A	A	C	A	A	A	A	A	A	A	A	A	A	A	A	A	A	A	A	A
gi|448814763|ref|NC_000962.3|	197595	T	T	T	T	T	T	C	T	T	T	T	T	T	T	T	T	T	T	T	T	T	T	T	T
gi|448814763|ref|NC_000962.3|	197669	G	G	G	G	G	G	A	G	G	G	G	G	G	G	G	G	G	G	G	G	G	G	G	G
gi|448814763|ref|NC_000962.3|	197713	T	T	T	T	T	T	G	T	T	T	T	T	T	T	T	T	T	T	T	T	T	T	T	T
gi|448814763|ref|NC_000962.3|	197716	T	T	T	T	T	T	C	T	T	T	T	T	T	T	T	T	T	T	T	T	T	T	T	T
gi|448814763|ref|NC_000962.3|	197722	T	T	T	T	T	T	C	T	T	T	T	T	T	T	T	T	T	T	T	T	T	T	T	T
gi|448814763|ref|NC_000962.3|	197725	A	A	A	A	A	A	C	A	A	A	A	A	A	A	A	A	A	A	A	A	A	A	A	A
gi|448814763|ref|NC_000962.3|	197737	C	C	C	C	C	C	T	C	C	C	C	C	C	C	C	C	C	C	C	C	C	C	C	C
gi|448814763|ref|NC_000962.3|	197798	G	G	G	G	G	G	A	G	G	G	G	G	G	G	G	G	G	G	G	G	G	G	G	G
gi|448814763|ref|NC_000962.3|	197860	T	T	T	T	T	T	C	T	T	T	T	T	T	T	T	T	T	T	T	T	T	T	T	T
gi|448814763|ref|NC_000962.3|	197866	C	C	C	C	C	C	T	C	C	C	C	C	C	C	C	C	C	C	C	C	C	C	C	C
gi|448814763|ref|NC_000962.3|	197878	C	C	C	C	C	C	T	C	C	C	C	C	C	C	C	C	C	C	C	C	C	C	C	C
gi|448814763|ref|NC_000962.3|	197884	C	C	C	C	C	C	T	C	C	C	C	C	C	C	C	C	C	C	C	C	C	C	C	C
gi|448814763|ref|NC_000962.3|	197890	G	G	G	G	G	G	A	G	G	G	G	G	G	G	G	G	G	G	G	G	G	G	G	G
gi|448814763|ref|NC_000962.3|	197896	C	C	C	C	C	C	G	C	C	C	C	C	C	C	C	C	C	C	C	C	C	C	C	C
gi|448814763|ref|NC_000962.3|	197911	C	C	C	C	C	C	G	C	C	C	C	C	C	C	C	C	C	C	C	C	C	C	C	C
gi|448814763|ref|NC_000962.3|	197938	A	A	A	A	A	A	G	A	A	A	A	A	A	A	A	A	A	A	A	A	A	A	A	A
gi|448814763|ref|NC_000962.3|	197980	G	G	G	G	G	G	A	G	G	G	G	G	G	G	G	G	G	G	G	G	G	G	G	G
gi|448814763|ref|NC_000962.3|	197983	C	T	C	C	C	C	C	C	C	C	C	C	C	C	C	C	C	C	C	C	C	C	C	C
gi|448814763|ref|NC_000962.3|	197989	G	G	G	G	G	G	T	G	G	G	G	G	G	G	G	G	G	G	G	G	G	G	G	G
gi|448814763|ref|NC_000962.3|	197995	C	C	C	C	C	C	T	C	C	C	C	C	C	C	C	C	C	C	C	C	C	C	C	C
gi|448814763|ref|NC_000962.3|	198007	C	C	C	C	C	C	C	C	C	C	C	C	C	C	C	C	C	C	C	C	T	C	C	C
gi|448814763|ref|NC_000962.3|	198037	G	G	G	G	G	G	C	G	G	G	G	G	G	G	G	G	G	G	G	G	G	G	G	G
gi|448814763|ref|NC_000962.3|	198076	G	G	G	G	G	G	C	G	G	G	G	G	G	G	G	G	G	G	G	G	G	G	G	G
gi|448814763|ref|NC_000962.3|	198079	C	C	C	C	C	C	A	C	C	C	C	C	C	C	C	C	C	C	C	C	C	C	C	C
gi|448814763|ref|NC_000962.3|	198088	C	C	C	C	C	C	G	C	C	C	C	C	C	C	C	C	C	C	C	C	C	C	C	C
gi|448814763|ref|NC_000962.3|	198115	T	T	T	T	T	T	C	T	T	T	T	T	T	T	T	T	T	T	T	T	T	T	T	T
gi|448814763|ref|NC_000962.3|	198136	C	C	C	C	C	C	C	C	C	C	C	C	C	C	C	C	C	C	C	C	C	C	C	A
gi|448814763|ref|NC_000962.3|	198145	C	C	C	C	C	C	T	C	C	C	C	C	C	C	C	C	C	C	C	C	C	C	C	C
gi|448814763|ref|NC_000962.3|	198151	T	T	T	T	T	T	C	T	T	T	T	T	T	T	T	T	T	T	T	T	T	T	T	T
gi|448814763|ref|NC_000962.3|	198157	C	C	C	C	C	C	G	C	C	C	C	C	C	C	C	C	C	C	C	C	C	C	C	C
gi|448814763|ref|NC_000962.3|	198181	G	G	G	G	G	G	C	G	G	G	G	G	G	G	G	G	G	G	G	G	G	G	G	G
gi|448814763|ref|NC_000962.3|	198193	C	C	C	C	C	C	T	C	C	C	C	C	C	C	C	C	C	C	C	C	C	C	C	C
gi|448814763|ref|NC_000962.3|	198208	G	G	G	G	G	G	A	G	G	G	G	G	G	G	G	G	G	G	G	G	G	G	G	G
gi|448814763|ref|NC_000962.3|	198217	T	T	T	T	T	T	C	T	T	T	T	T	T	T	T	T	T	T	T	T	T	T	T	T
gi|448814763|ref|NC_000962.3|	198313	A	C	C	A	C	C	C	C	C	C	C	C	C	C	C	C	C	C	C	C	C	C	C	C
gi|448814763|ref|NC_000962.3|	198316	T	T	T	T	T	T	C	T	T	T	T	T	T	T	T	T	T	T	T	T	T	T	T	T
gi|448814763|ref|NC_000962.3|	198367	C	C	C	C	C	C	T	C	C	C	C	C	C	C	C	C	C	C	C	C	C	C	C	C
gi|448814763|ref|NC_000962.3|	198397	T	T	T	T	T	T	C	T	T	T	T	T	T	T	T	T	T	T	T	T	T	T	T	T
gi|448814763|ref|NC_000962.3|	198401	G	G	G	G	G	G	G	G	G	G	G	T	T	G	G	G	G	G	G	G	G	G	G	G
gi|448814763|ref|NC_000962.3|	198412	T	T	T	T	T	T	C	T	T	T	T	T	T	T	T	T	T	T	T	T	T	T	T	T
gi|448814763|ref|NC_000962.3|	198415	C	C	C	C	C	C	T	C	C	C	C	C	C	C	C	C	C	C	C	C	C	C	C	C
gi|448814763|ref|NC_000962.3|	198561	G	G	G	G	G	G	C	G	G	G	G	G	G	G	G	G	G	G	G	G	G	G	G	G
gi|448814763|ref|NC_000962.3|	198591	T	T	T	T	T	T	A	T	T	T	T	T	T	T	T	T	T	T	T	T	T	T	T	T
gi|448814763|ref|NC_000962.3|	198698	T	T	T	T	T	T	C	T	T	T	T	T	T	T	T	T	T	T	T	T	T	T	T	T
gi|448814763|ref|NC_000962.3|	198755	A	A	A	A	A	A	G	A	A	A	A	A	A	A	A	A	A	A	A	A	A	A	A	A
gi|448814763|ref|NC_000962.3|	198776	A	A	A	A	A	A	G	A	A	A	A	A	A	A	A	A	A	A	A	A	A	A	A	A
gi|448814763|ref|NC_000962.3|	198824	T	T	T	T	T	T	C	T	T	T	T	T	T	T	T	T	T	T	T	T	T	T	T	T
gi|448814763|ref|NC_000962.3|	198905	C	C	C	C	C	C	T	C	C	C	C	C	C	C	C	C	C	C	C	C	C	C	C	C
gi|448814763|ref|NC_000962.3|	198959	A	A	A	A	A	A	G	A	A	A	A	A	A	A	A	A	A	A	A	A	A	A	A	A
gi|448814763|ref|NC_000962.3|	198968	G	G	G	G	G	G	A	G	G	G	G	G	G	G	G	G	G	G	G	G	G	G	G	G
gi|448814763|ref|NC_000962.3|	199003	C	C	C	C	C	C	C	C	C	C	C	T	C	C	C	C	C	C	C	C	C	C	C	C
gi|448814763|ref|NC_000962.3|	199040	C	C	C	C	C	C	T	C	C	C	C	C	C	C	C	C	C	C	C	C	C	C	C	C
gi|448814763|ref|NC_000962.3|	199085	T	T	T	T	T	T	C	T	T	T	T	T	T	T	T	T	T	T	T	T	T	T	T	T
gi|448814763|ref|NC_000962.3|	199137	T	T	T	T	T	T	G	T	T	T	T	T	T	T	T	T	T	T	T	T	T	T	T	T
gi|448814763|ref|NC_000962.3|	199151	G	G	G	G	G	G	A	G	G	G	G	G	G	G	G	G	G	G	G	G	G	G	G	G
gi|448814763|ref|NC_000962.3|	199181	T	T	T	T	T	T	G	T	T	T	T	T	T	T	T	T	T	T	T	T	T	T	T	T
gi|448814763|ref|NC_000962.3|	199197	G	G	G	G	G	G	T	G	G	G	G	G	G	G	G	G	G	G	G	G	G	G	G	G
gi|448814763|ref|NC_000962.3|	199208	G	G	G	G	G	G	A	G	G	G	G	G	G	G	G	G	G	G	G	G	G	G	G	G
gi|448814763|ref|NC_000962.3|	199232	C	C	C	C	C	C	T	C	C	C	C	C	C	C	C	C	C	C	C	C	C	C	C	C
gi|448814763|ref|NC_000962.3|	199373	C	C	C	C	C	C	T	C	C	C	C	C	C	C	C	C	C	C	C	C	C	C	C	C
gi|448814763|ref|NC_000962.3|	199397	C	C	C	C	C	C	T	C	C	C	C	C	C	C	C	C	C	C	C	C	C	C	C	C
gi|448814763|ref|NC_000962.3|	199463	A	A	A	A	A	A	G	A	A	A	A	A	A	A	A	A	A	A	A	A	A	A	A	A
gi|448814763|ref|NC_000962.3|	199470	G	G	G	G	G	G	G	G	G	G	G	G	G	T	T	T	T	T	T	T	T	T	T	G
gi|448814763|ref|NC_000962.3|	199517	A	A	A	A	A	A	C	A	A	A	A	A	A	A	A	A	A	A	A	A	A	A	A	A
gi|448814763|ref|NC_000962.3|	199608	C	C	C	C	C	C	C	C	C	C	C	C	C	C	C	C	C	C	C	C	C	C	C	T
gi|448814763|ref|NC_000962.3|	199734	C	G	G	C	C	C	C	C	C	C	C	C	C	C	C	C	C	C	C	C	C	C	C	C
gi|448814763|ref|NC_000962.3|	199787	G	G	G	G	G	G	C	G	G	G	G	G	G	G	G	G	G	G	G	G	G	G	G	G
gi|448814763|ref|NC_000962.3|	199857	G	G	G	G	G	G	G	G	A	G	G	G	G	G	G	G	G	G	G	G	G	G	G	G
gi|448814763|ref|NC_000962.3|	199859	C	C	C	C	C	C	C	C	A	C	C	C	C	C	C	C	C	C	C	C	C	C	C	C
gi|448814763|ref|NC_000962.3|	200002	T	T	T	T	T	T	C	T	T	T	T	T	T	T	T	T	T	T	T	T	T	T	T	T
gi|448814763|ref|NC_000962.3|	200110	C	C	C	C	C	C	T	C	C	C	C	C	C	C	C	C	C	C	C	C	C	C	C	C
gi|448814763|ref|NC_000962.3|	200206	T	T	T	T	T	T	C	T	T	T	T	T	T	T	T	T	T	T	T	T	T	T	T	T
gi|448814763|ref|NC_000962.3|	200309	C	C	C	C	C	C	T	C	C	C	C	C	C	C	C	C	C	C	C	C	C	C	C	C
gi|448814763|ref|NC_000962.3|	200314	C	C	C	C	C	C	T	C	C	C	C	C	C	C	C	C	C	C	C	C	C	C	C	C
gi|448814763|ref|NC_000962.3|	200412	G	G	G	A	G	G	G	G	G	G	G	G	G	G	G	G	G	G	G	G	G	G	G	G
gi|448814763|ref|NC_000962.3|	200422	A	A	A	A	A	A	C	A	A	A	A	A	A	A	A	A	A	A	A	A	A	A	A	A
gi|448814763|ref|NC_000962.3|	200430	C	C	C	C	T	T	T	T	T	T	T	T	T	T	T	T	T	T	T	T	T	T	T	C
gi|448814763|ref|NC_000962.3|	200557	G	G	G	G	G	G	C	G	G	G	G	G	G	G	G	G	G	G	G	G	G	G	G	G
gi|448814763|ref|NC_000962.3|	200681	T	T	T	T	T	T	C	T	T	T	T	T	T	T	T	T	T	T	T	T	T	T	T	T
gi|448814763|ref|NC_000962.3|	200693	G	G	G	G	G	G	A	G	G	G	G	G	G	G	G	G	G	G	G	G	G	G	G	G
gi|448814763|ref|NC_000962.3|	200696	G	G	G	G	G	G	A	G	G	G	G	G	G	G	G	G	G	G	G	G	G	G	G	G
gi|448814763|ref|NC_000962.3|	200750	G	G	G	G	G	G	A	G	G	G	G	G	G	G	G	G	G	G	G	G	G	G	G	G
gi|448814763|ref|NC_000962.3|	200845	C	C	C	C	C	C	G	C	C	C	C	C	C	C	C	C	C	C	C	C	C	C	C	C
gi|448814763|ref|NC_000962.3|	201037	C	C	C	C	C	C	T	C	C	C	C	C	C	C	C	C	C	C	C	C	C	C	C	C
gi|448814763|ref|NC_000962.3|	201123	A	A	A	A	A	A	A	A	A	A	A	A	A	A	A	C	A	A	A	A	A	A	A	A
gi|448814763|ref|NC_000962.3|	201169	G	G	G	G	G	G	A	G	G	G	G	G	G	G	G	G	G	G	G	G	G	G	G	G
gi|448814763|ref|NC_000962.3|	201245	G	G	G	G	G	G	A	G	G	G	G	G	G	G	G	G	G	G	G	G	G	G	G	G
gi|448814763|ref|NC_000962.3|	201547	A	A	A	A	A	A	G	A	A	A	A	A	A	A	A	A	A	A	A	A	A	A	A	A
gi|448814763|ref|NC_000962.3|	201564	T	T	T	T	T	T	C	T	T	T	T	T	T	T	T	T	T	T	T	T	T	T	T	T
gi|448814763|ref|NC_000962.3|	201567	C	G	G	C	G	G	G	G	G	G	G	G	G	G	G	G	G	G	G	G	G	G	G	C
gi|448814763|ref|NC_000962.3|	201582	A	A	A	A	A	A	G	A	A	A	A	A	A	A	A	A	A	A	A	A	A	A	A	A
gi|448814763|ref|NC_000962.3|	201624	C	C	C	C	C	C	T	C	C	C	C	C	C	C	C	C	C	C	C	C	C	C	C	C
gi|448814763|ref|NC_000962.3|	201732	C	C	C	C	C	C	T	C	C	C	C	C	C	C	C	C	C	C	C	C	C	C	C	C
gi|448814763|ref|NC_000962.3|	201949	G	G	G	G	G	G	G	G	G	G	G	G	A	G	G	G	G	G	G	G	G	G	G	G
gi|448814763|ref|NC_000962.3|	202017	A	-	-	A	A	A	G	A	A	A	A	A	A	A	A	A	A	A	A	A	A	A	A	A
gi|448814763|ref|NC_000962.3|	202132	T	-	T	A	T	T	T	T	T	T	T	T	T	T	T	T	T	T	T	T	T	T	T	T
gi|448814763|ref|NC_000962.3|	202137	T	-	T	T	T	T	C	T	T	T	T	T	T	T	T	T	T	T	T	T	T	T	T	T
gi|448814763|ref|NC_000962.3|	202197	G	-	-	G	G	G	G	G	G	G	G	G	G	A	A	G	G	G	G	G	G	G	G	G
gi|448814763|ref|NC_000962.3|	202212	A	-	A	A	A	A	G	A	A	A	A	A	A	A	A	A	A	A	A	A	A	A	A	A
gi|448814763|ref|NC_000962.3|	202229	C	-	G	C	C	C	C	C	C	C	C	C	C	C	C	C	C	C	C	C	C	C	C	C
gi|448814763|ref|NC_000962.3|	202302	A	-	-	A	A	A	G	A	A	A	A	A	A	A	A	A	A	A	A	A	A	A	A	A
gi|448814763|ref|NC_000962.3|	202317	C	-	-	C	C	C	A	C	C	C	C	C	C	C	C	C	C	C	C	C	C	C	C	C
gi|448814763|ref|NC_000962.3|	202431	C	C	C	C	C	C	T	C	C	C	C	C	C	C	C	C	C	C	C	C	C	C	C	C
gi|448814763|ref|NC_000962.3|	202514	G	G	G	G	G	G	A	G	G	G	G	G	G	G	G	G	G	G	G	G	G	G	G	G
gi|448814763|ref|NC_000962.3|	202598	T	T	T	T	T	T	C	T	T	T	T	T	T	T	T	T	T	T	T	T	T	T	T	T
gi|448814763|ref|NC_000962.3|	202710	G	G	G	G	A	A	G	G	G	G	G	G	G	G	G	G	G	G	G	G	G	G	G	G
gi|448814763|ref|NC_000962.3|	202790	C	C	C	C	C	C	A	C	C	C	C	C	C	C	C	C	C	C	C	C	C	C	C	C
gi|448814763|ref|NC_000962.3|	202928	C	C	C	C	C	C	T	C	C	C	C	C	C	C	C	C	C	C	C	C	C	C	C	C
gi|448814763|ref|NC_000962.3|	202931	T	T	T	T	T	T	C	T	T	T	T	T	T	T	T	T	T	T	T	T	T	T	T	T
gi|448814763|ref|NC_000962.3|	203038	T	T	T	T	T	T	T	T	T	C	C	T	T	T	T	T	T	T	T	T	T	T	T	T
gi|448814763|ref|NC_000962.3|	203138	C	C	C	C	C	C	T	C	C	C	C	C	C	C	C	C	C	C	C	C	C	C	C	C
gi|448814763|ref|NC_000962.3|	203214	C	T	T	T	T	T	T	T	T	T	T	T	T	T	T	T	T	T	T	T	T	T	T	T
gi|448814763|ref|NC_000962.3|	203228	G	G	G	G	G	G	A	G	G	G	G	G	G	G	G	G	G	G	G	G	G	G	G	G
gi|448814763|ref|NC_000962.3|	203262	G	G	G	G	G	G	A	G	G	G	G	G	G	G	G	G	G	G	G	G	G	G	G	G
gi|448814763|ref|NC_000962.3|	203269	C	C	C	C	C	C	C	C	C	C	C	C	C	C	C	C	C	T	T	C	C	C	C	C
gi|448814763|ref|NC_000962.3|	203279	C	T	C	C	C	C	T	C	C	C	C	C	C	C	C	C	C	C	C	C	C	C	C	C
gi|448814763|ref|NC_000962.3|	203459	C	C	C	C	C	C	G	C	C	C	C	C	C	C	C	C	C	C	C	C	C	C	C	C
gi|448814763|ref|NC_000962.3|	203501	C	C	C	C	C	C	T	C	C	C	C	C	C	C	C	C	C	C	C	C	C	C	C	C
gi|448814763|ref|NC_000962.3|	203637	C	C	C	C	C	C	C	G	C	C	C	C	C	C	C	C	C	C	C	C	C	C	C	C
gi|448814763|ref|NC_000962.3|	203639	A	G	G	A	G	G	G	G	G	G	G	G	G	G	G	G	G	G	G	G	G	G	G	G
gi|448814763|ref|NC_000962.3|	203654	G	G	G	G	G	G	T	G	G	G	G	G	G	G	G	G	G	G	G	G	G	G	G	G
gi|448814763|ref|NC_000962.3|	203657	C	C	C	C	C	C	T	C	C	C	C	C	C	C	C	C	C	C	C	C	C	C	C	C
gi|448814763|ref|NC_000962.3|	203669	C	C	C	C	C	C	T	C	C	C	C	C	C	C	C	C	C	C	C	C	C	C	C	C
gi|448814763|ref|NC_000962.3|	203711	C	C	C	C	C	C	T	C	C	C	C	C	C	C	C	C	C	C	C	C	C	C	C	C
gi|448814763|ref|NC_000962.3|	203813	T	T	T	T	T	T	C	T	T	T	T	T	T	T	T	T	T	T	T	T	T	T	T	T
gi|448814763|ref|NC_000962.3|	203864	C	C	C	C	C	C	A	C	C	C	C	C	C	C	C	C	C	C	C	C	C	C	C	C
gi|448814763|ref|NC_000962.3|	203891	G	G	G	G	G	G	T	G	G	G	G	G	G	G	G	G	G	G	G	G	G	G	G	G
gi|448814763|ref|NC_000962.3|	203928	C	C	C	C	C	C	T	C	C	C	C	C	C	C	C	C	C	C	C	C	C	C	C	C
gi|448814763|ref|NC_000962.3|	203939	C	C	C	C	C	C	T	C	C	C	C	C	C	C	C	C	C	C	C	C	C	C	C	C
gi|448814763|ref|NC_000962.3|	203954	A	A	A	A	A	A	G	A	A	A	A	A	A	A	A	A	A	A	A	A	A	A	A	A
gi|448814763|ref|NC_000962.3|	203993	A	A	A	A	A	A	G	A	A	A	A	A	A	A	A	A	A	A	A	A	A	A	A	A
gi|448814763|ref|NC_000962.3|	204023	A	A	A	A	A	A	G	A	A	A	A	A	A	A	A	A	A	A	A	A	A	A	A	A
gi|448814763|ref|NC_000962.3|	204094	G	G	G	G	G	G	G	G	G	T	G	G	G	G	G	G	G	G	G	G	G	G	G	G
gi|448814763|ref|NC_000962.3|	204268	T	T	T	T	T	T	C	T	T	T	T	T	T	T	T	T	T	T	T	T	T	T	T	T
gi|448814763|ref|NC_000962.3|	204315	A	G	G	A	A	A	A	A	A	A	A	A	A	A	A	A	A	A	A	A	A	A	A	A
gi|448814763|ref|NC_000962.3|	204366	C	C	C	C	C	C	A	C	C	C	C	C	C	C	C	C	C	C	C	C	C	C	C	C
gi|448814763|ref|NC_000962.3|	204488	T	T	T	T	T	T	C	T	T	T	T	T	T	T	T	T	T	T	T	T	T	T	T	T
gi|448814763|ref|NC_000962.3|	204504	C	C	C	C	G	G	C	C	C	C	C	C	C	C	C	C	C	C	C	C	C	C	C	C
gi|448814763|ref|NC_000962.3|	204563	C	C	C	C	C	C	T	C	C	C	C	C	C	C	C	C	C	C	C	C	C	C	C	C
gi|448814763|ref|NC_000962.3|	204578	G	G	G	G	G	G	T	G	G	G	G	G	G	G	G	G	G	G	G	G	G	G	G	G
gi|448814763|ref|NC_000962.3|	204613	G	G	G	G	G	G	C	G	G	G	G	G	G	G	G	G	G	G	G	G	G	G	G	G
gi|448814763|ref|NC_000962.3|	204724	G	G	G	G	G	G	G	A	G	G	G	G	G	G	G	G	G	G	G	G	G	G	G	G
gi|448814763|ref|NC_000962.3|	204742	T	T	T	T	T	T	G	T	T	T	T	T	T	T	T	T	T	T	T	T	T	T	T	T
gi|448814763|ref|NC_000962.3|	204754	C	C	C	C	C	C	G	C	C	C	C	C	C	C	C	C	C	C	C	C	C	C	C	C
gi|448814763|ref|NC_000962.3|	204781	A	A	A	A	A	A	G	A	A	A	A	A	A	A	A	A	A	A	A	A	A	A	A	A
gi|448814763|ref|NC_000962.3|	204901	C	C	C	C	C	C	T	C	C	C	C	C	C	C	C	C	C	C	C	C	C	C	C	C
gi|448814763|ref|NC_000962.3|	204935	C	C	C	C	C	C	A	C	C	C	C	C	C	C	C	C	C	C	C	C	C	C	C	C
gi|448814763|ref|NC_000962.3|	205018	G	G	G	G	G	G	A	G	G	G	G	G	G	G	G	G	G	G	G	G	G	G	G	G
gi|448814763|ref|NC_000962.3|	205168	C	C	C	C	C	C	T	C	C	C	C	C	C	C	C	C	C	C	C	C	C	C	C	C
gi|448814763|ref|NC_000962.3|	205290	A	A	A	A	A	A	C	A	A	A	A	A	A	A	A	A	A	A	A	A	A	A	A	A
gi|448814763|ref|NC_000962.3|	205383	C	C	C	C	C	C	T	C	C	C	C	C	C	C	C	C	C	C	C	C	C	C	C	C
gi|448814763|ref|NC_000962.3|	205402	G	G	G	G	G	G	G	G	G	G	G	G	G	G	G	G	G	T	G	G	G	G	G	G
gi|448814763|ref|NC_000962.3|	205434	T	T	T	T	T	T	C	T	T	T	T	T	T	T	T	T	T	T	T	T	T	T	T	T
gi|448814763|ref|NC_000962.3|	205437	T	T	T	T	T	T	C	T	T	T	T	T	T	T	T	T	T	T	T	T	T	T	T	T
gi|448814763|ref|NC_000962.3|	205441	G	G	G	G	T	T	G	G	G	G	G	G	G	G	G	G	G	G	G	G	G	G	G	G
gi|448814763|ref|NC_000962.3|	205457	A	A	A	A	A	A	G	A	A	A	A	A	A	A	A	A	A	A	A	A	A	A	A	A
gi|448814763|ref|NC_000962.3|	205466	G	G	G	G	G	G	A	G	G	G	G	G	G	G	G	G	G	G	G	G	G	G	G	G
gi|448814763|ref|NC_000962.3|	205485	C	C	C	C	C	C	T	C	C	C	C	C	C	C	C	C	C	C	C	C	C	C	C	C
gi|448814763|ref|NC_000962.3|	205542	G	G	G	G	G	G	C	G	G	G	G	G	G	G	G	G	G	G	G	G	G	G	G	G
gi|448814763|ref|NC_000962.3|	205599	C	C	C	C	C	C	T	C	C	C	C	C	C	C	C	C	C	C	C	C	C	C	C	C
gi|448814763|ref|NC_000962.3|	205623	C	C	C	C	C	C	G	C	C	C	C	C	C	C	C	C	C	C	C	C	C	C	C	C
gi|448814763|ref|NC_000962.3|	205638	C	C	C	C	C	C	T	C	C	C	C	C	C	C	C	C	C	C	C	C	C	C	C	C
gi|448814763|ref|NC_000962.3|	205644	G	G	G	G	G	G	T	G	G	G	G	G	G	G	G	G	G	G	G	G	G	G	G	G
gi|448814763|ref|NC_000962.3|	205669	T	T	T	T	T	T	C	T	T	T	T	T	T	T	T	T	T	T	T	T	T	T	T	T
gi|448814763|ref|NC_000962.3|	205701	G	G	G	G	G	G	A	G	G	G	G	G	G	G	G	G	G	G	G	G	G	G	G	G
gi|448814763|ref|NC_000962.3|	205746	G	G	G	G	G	G	T	G	G	G	G	G	G	G	G	G	G	G	G	G	G	G	G	G
gi|448814763|ref|NC_000962.3|	205761	C	C	C	C	C	C	T	C	C	C	C	C	C	C	C	C	C	C	C	C	C	C	C	C
gi|448814763|ref|NC_000962.3|	205764	T	T	T	T	T	T	C	T	T	T	T	T	T	T	T	T	T	T	T	T	T	T	T	T
gi|448814763|ref|NC_000962.3|	205771	C	C	C	C	T	T	C	C	C	C	C	C	C	C	C	C	C	C	C	C	C	C	C	C
gi|448814763|ref|NC_000962.3|	205773	A	A	A	A	C	C	G	A	A	A	A	A	A	A	A	A	A	A	A	A	A	A	A	A
gi|448814763|ref|NC_000962.3|	205792	A	A	A	A	A	A	G	A	A	A	A	A	A	A	A	A	A	A	A	A	A	A	A	A
gi|448814763|ref|NC_000962.3|	205794	A	A	A	A	A	A	G	A	A	A	A	A	A	A	A	A	A	A	A	A	A	A	A	A
gi|448814763|ref|NC_000962.3|	205875	C	C	C	C	C	C	T	C	C	C	C	C	C	C	C	C	C	C	C	C	C	C	C	C
gi|448814763|ref|NC_000962.3|	205914	G	G	G	G	G	G	A	G	G	G	G	G	G	G	G	G	G	G	G	G	G	G	G	G
gi|448814763|ref|NC_000962.3|	205929	T	T	T	T	T	T	C	T	T	T	T	T	T	T	T	T	T	T	T	T	T	T	T	T
gi|448814763|ref|NC_000962.3|	205980	T	T	T	T	T	T	C	T	T	T	T	T	T	T	T	T	T	T	T	T	T	T	T	T
gi|448814763|ref|NC_000962.3|	206007	T	T	T	T	T	T	G	T	T	T	T	T	T	T	T	T	T	T	T	T	T	T	T	T
gi|448814763|ref|NC_000962.3|	206022	C	C	C	C	C	C	G	C	C	C	C	C	C	C	C	C	C	C	C	C	C	C	C	C
gi|448814763|ref|NC_000962.3|	206100	A	A	A	A	A	A	G	A	A	A	A	A	A	A	A	A	A	A	A	A	A	A	A	A
gi|448814763|ref|NC_000962.3|	206163	C	C	C	C	C	C	T	C	C	C	C	C	C	C	C	C	C	C	C	C	C	C	C	C
gi|448814763|ref|NC_000962.3|	206339	C	C	C	C	C	C	C	C	C	C	C	C	C	C	C	C	C	C	C	C	C	C	C	C
gi|448814763|ref|NC_000962.3|	206421	T	T	T	T	T	T	C	T	T	T	T	T	T	T	T	T	T	T	T	T	T	T	T	T
gi|448814763|ref|NC_000962.3|	206433	T	T	T	T	T	T	A	T	T	T	T	T	T	T	T	T	T	T	T	T	T	T	T	T
gi|448814763|ref|NC_000962.3|	206454	A	A	A	A	A	A	G	A	A	A	A	A	A	A	A	A	A	A	A	A	A	A	A	A
gi|448814763|ref|NC_000962.3|	206574	G	G	G	G	G	G	A	G	G	G	G	G	G	G	G	G	G	G	G	G	G	G	G	G
gi|448814763|ref|NC_000962.3|	206789	T	T	T	T	T	T	C	T	T	T	T	T	T	T	T	T	T	T	T	T	T	T	T	T
gi|448814763|ref|NC_000962.3|	206862	G	G	G	G	-	-	A	G	G	G	G	G	G	G	G	G	G	G	G	G	G	G	G	G
gi|448814763|ref|NC_000962.3|	206868	C	C	C	C	G	-	C	C	C	C	C	C	C	C	C	C	C	C	C	C	C	C	C	C
gi|448814763|ref|NC_000962.3|	207035	T	T	T	T	T	T	C	T	T	T	T	T	T	T	T	T	T	T	T	T	T	T	T	T
gi|448814763|ref|NC_000962.3|	207079	G	G	G	G	G	G	G	G	G	G	G	C	C	G	G	G	G	G	G	G	G	G	G	G
gi|448814763|ref|NC_000962.3|	207083	G	G	G	G	G	G	A	G	G	G	G	G	G	G	G	G	G	G	G	G	G	G	G	G
gi|448814763|ref|NC_000962.3|	207226	T	T	T	T	T	T	T	T	T	T	T	T	T	T	T	T	T	C	C	T	T	T	T	T
gi|448814763|ref|NC_000962.3|	207329	G	G	G	G	G	G	A	G	G	G	G	G	G	G	G	G	G	G	G	G	G	G	G	G
gi|448814763|ref|NC_000962.3|	207407	G	G	G	G	G	G	C	G	G	G	G	G	G	G	G	G	G	G	G	G	G	G	G	G
gi|448814763|ref|NC_000962.3|	207522	A	A	A	A	A	A	G	A	A	A	A	A	A	A	A	A	A	A	A	A	A	A	A	A
gi|448814763|ref|NC_000962.3|	207573	C	C	C	C	C	C	T	C	C	C	C	C	C	C	C	C	C	C	C	C	C	C	C	C
gi|448814763|ref|NC_000962.3|	207592	G	G	G	G	A	A	G	G	G	G	G	G	G	G	G	G	G	G	G	G	G	G	G	G
gi|448814763|ref|NC_000962.3|	207673	T	T	T	T	T	T	C	T	T	T	T	T	T	T	T	T	T	T	T	T	T	T	T	T
gi|448814763|ref|NC_000962.3|	207683	T	T	T	T	T	T	G	T	T	T	T	T	T	T	T	T	T	T	T	T	T	T	T	T
gi|448814763|ref|NC_000962.3|	207695	A	A	A	A	A	A	G	A	A	A	A	A	A	A	A	A	A	A	A	A	A	A	A	A
gi|448814763|ref|NC_000962.3|	207754	C	C	C	C	C	C	T	C	C	C	C	C	C	C	C	C	C	C	C	C	C	C	C	C
gi|448814763|ref|NC_000962.3|	207757	C	C	C	C	C	C	G	C	C	C	C	C	C	C	C	C	C	C	C	C	C	C	C	C
gi|448814763|ref|NC_000962.3|	208099	C	C	C	C	C	C	G	C	C	C	C	C	C	C	C	C	C	C	C	C	C	C	C	C
gi|448814763|ref|NC_000962.3|	208129	G	G	G	G	G	G	C	G	G	G	G	G	G	G	G	G	G	G	G	G	G	G	G	G
gi|448814763|ref|NC_000962.3|	208252	A	A	A	A	A	A	G	A	A	A	A	A	A	A	A	A	A	A	A	A	A	A	A	A
gi|448814763|ref|NC_000962.3|	208261	G	G	G	G	G	G	A	G	G	G	G	G	G	G	G	G	G	G	G	G	G	G	G	G
gi|448814763|ref|NC_000962.3|	208299	C	T	T	C	C	C	C	C	C	C	C	C	C	C	C	C	C	C	C	C	C	C	C	C
gi|448814763|ref|NC_000962.3|	208315	T	T	T	T	T	T	C	T	T	T	T	T	T	T	T	T	T	T	T	T	T	T	T	T
gi|448814763|ref|NC_000962.3|	208403	T	C	C	C	C	C	C	C	C	C	C	C	C	C	C	C	C	C	C	C	C	C	C	C
gi|448814763|ref|NC_000962.3|	208471	T	T	T	T	T	T	C	T	T	T	T	T	T	T	T	T	T	T	T	T	T	T	T	T
gi|448814763|ref|NC_000962.3|	208518	A	A	A	A	A	A	T	A	A	A	A	A	A	A	A	A	A	A	A	A	A	A	A	A
gi|448814763|ref|NC_000962.3|	208629	A	A	A	A	A	A	G	A	A	A	A	A	A	A	A	A	A	A	A	A	A	A	A	A
gi|448814763|ref|NC_000962.3|	208665	T	T	T	T	T	T	C	T	T	T	T	T	T	T	T	T	T	T	T	T	T	T	T	T
gi|448814763|ref|NC_000962.3|	208684	G	G	G	G	G	G	C	G	G	G	G	G	G	G	G	G	G	G	G	G	G	G	G	G
gi|448814763|ref|NC_000962.3|	208710	C	C	C	C	C	C	T	C	C	C	C	C	C	C	C	C	C	C	C	C	C	C	C	C
gi|448814763|ref|NC_000962.3|	208725	G	G	G	G	G	G	A	G	G	G	G	G	G	G	G	G	G	G	G	G	G	G	G	G
gi|448814763|ref|NC_000962.3|	208737	A	A	A	A	A	A	G	A	A	A	A	A	A	A	A	A	A	A	A	A	A	A	A	A
gi|448814763|ref|NC_000962.3|	209017	C	C	C	C	C	C	A	C	C	C	C	C	C	C	C	C	C	C	C	C	C	C	C	C
gi|448814763|ref|NC_000962.3|	209031	C	C	C	C	C	C	G	C	C	C	C	C	C	C	C	C	C	C	C	C	C	C	C	C
gi|448814763|ref|NC_000962.3|	209070	C	C	C	C	C	C	G	C	C	C	C	C	C	C	C	C	C	C	C	C	C	C	C	C
gi|448814763|ref|NC_000962.3|	209119	C	C	C	C	C	C	T	C	C	C	C	C	C	C	C	C	C	C	C	C	C	C	C	C
gi|448814763|ref|NC_000962.3|	209124	G	G	G	G	G	G	A	G	G	G	G	G	G	G	G	G	G	G	G	G	G	G	G	G
gi|448814763|ref|NC_000962.3|	209160	C	C	C	C	C	C	G	C	C	C	C	C	C	C	C	C	C	C	C	C	C	C	C	C
gi|448814763|ref|NC_000962.3|	209222	G	G	G	G	G	G	T	G	G	G	G	G	G	G	G	G	G	G	G	G	G	G	G	G
gi|448814763|ref|NC_000962.3|	209241	G	G	G	G	G	G	C	G	G	G	G	G	G	G	G	G	G	G	G	G	G	G	G	G
gi|448814763|ref|NC_000962.3|	209297	C	C	C	C	C	C	G	C	C	C	C	C	C	C	C	C	C	C	C	C	C	C	C	C
gi|448814763|ref|NC_000962.3|	209510	T	T	T	T	T	T	G	T	T	T	T	T	T	T	T	T	T	T	T	T	T	T	T	T
gi|448814763|ref|NC_000962.3|	209615	G	G	G	G	G	G	C	G	G	G	G	G	G	G	G	G	G	G	G	G	G	G	G	G
gi|448814763|ref|NC_000962.3|	209619	C	C	C	C	C	C	T	C	C	C	C	C	C	C	C	C	C	C	C	C	C	C	C	C
gi|448814763|ref|NC_000962.3|	209675	G	G	G	G	G	G	C	G	G	G	G	G	G	G	G	G	G	G	G	G	G	G	G	G
gi|448814763|ref|NC_000962.3|	209922	G	G	G	G	G	G	A	G	G	G	G	G	G	G	G	G	G	G	G	G	G	G	G	G
gi|448814763|ref|NC_000962.3|	209940	C	C	C	C	C	C	T	C	C	C	C	C	C	C	C	C	C	C	C	C	C	C	C	C
gi|448814763|ref|NC_000962.3|	209983	C	C	C	C	C	C	T	C	C	C	C	C	C	C	C	C	C	C	C	C	C	C	C	C
gi|448814763|ref|NC_000962.3|	210060	A	A	A	A	A	A	G	A	A	A	A	A	A	A	A	A	A	A	A	A	A	A	A	A
gi|448814763|ref|NC_000962.3|	210082	A	A	A	A	A	A	A	G	A	A	A	A	A	A	A	A	A	A	A	A	A	A	A	A
gi|448814763|ref|NC_000962.3|	210096	A	A	A	A	A	A	G	A	A	A	A	A	A	A	A	A	A	A	A	A	A	A	A	A
gi|448814763|ref|NC_000962.3|	210171	C	C	C	C	C	C	T	C	C	C	C	C	C	C	C	C	C	C	C	C	C	C	C	C
gi|448814763|ref|NC_000962.3|	210240	T	T	T	T	T	T	C	T	T	T	T	T	T	T	T	T	T	T	T	T	T	T	T	T
gi|448814763|ref|NC_000962.3|	210317	T	T	T	T	T	T	T	T	G	T	T	T	T	T	T	T	T	T	T	T	T	T	T	T
gi|448814763|ref|NC_000962.3|	210360	C	C	C	C	C	C	T	C	C	C	C	C	C	C	C	C	C	C	C	C	C	C	C	C
gi|448814763|ref|NC_000962.3|	210442	T	C	C	T	C	C	C	C	C	C	C	C	C	C	C	C	C	C	C	C	C	C	C	T
gi|448814763|ref|NC_000962.3|	210480	A	A	A	A	A	A	G	A	A	A	A	A	A	A	A	A	A	A	A	A	A	A	A	A
gi|448814763|ref|NC_000962.3|	210597	A	A	A	A	A	A	G	A	A	A	A	A	A	A	A	A	A	A	A	A	A	A	A	A
gi|448814763|ref|NC_000962.3|	210624	C	C	C	C	C	C	C	C	C	C	C	T	T	C	C	C	C	C	C	C	C	C	C	C
gi|448814763|ref|NC_000962.3|	210742	T	T	T	T	T	T	C	T	T	T	T	T	T	T	T	T	T	T	T	T	T	T	T	T
gi|448814763|ref|NC_000962.3|	210865	C	C	C	C	C	C	G	C	C	C	C	C	C	C	C	C	C	C	C	C	C	C	C	C
gi|448814763|ref|NC_000962.3|	210903	C	C	C	C	C	C	T	C	C	C	C	C	C	C	C	C	C	C	C	C	C	C	C	C
gi|448814763|ref|NC_000962.3|	210909	A	A	A	A	A	A	C	A	A	A	A	A	A	A	A	A	A	A	A	A	A	A	A	A
gi|448814763|ref|NC_000962.3|	210925	T	T	T	T	T	T	G	T	T	T	T	T	T	T	T	T	T	T	T	T	T	T	T	T
gi|448814763|ref|NC_000962.3|	210931	A	A	A	A	A	A	C	A	A	A	A	A	A	A	A	A	A	A	A	A	A	A	A	A
gi|448814763|ref|NC_000962.3|	210952	T	T	T	T	T	T	C	T	T	T	T	T	T	T	T	T	T	T	T	T	T	T	T	T
gi|448814763|ref|NC_000962.3|	210956	A	A	A	A	A	A	G	A	A	A	A	A	A	A	A	A	A	A	A	A	A	A	A	A
gi|448814763|ref|NC_000962.3|	211018	T	T	T	T	T	T	C	T	T	T	T	T	T	T	T	T	T	T	T	T	T	T	T	T
gi|448814763|ref|NC_000962.3|	211120	T	T	T	T	T	T	C	T	T	T	T	T	T	T	T	T	T	T	T	T	T	T	T	T
gi|448814763|ref|NC_000962.3|	211167	A	A	A	A	A	A	G	A	A	A	A	A	A	A	A	A	A	A	A	A	A	A	A	A
gi|448814763|ref|NC_000962.3|	211173	G	G	G	G	G	G	C	G	G	G	G	G	G	G	G	G	G	G	G	G	G	G	G	G
gi|448814763|ref|NC_000962.3|	211182	C	C	C	C	C	C	G	C	C	C	C	C	C	C	C	C	C	C	C	C	C	C	C	C
gi|448814763|ref|NC_000962.3|	211192	T	T	T	T	T	T	C	T	T	T	T	T	T	T	T	T	T	T	T	T	T	T	T	T
gi|448814763|ref|NC_000962.3|	211257	A	A	A	A	A	A	G	A	A	A	A	A	A	A	A	A	A	A	A	A	A	A	A	A
gi|448814763|ref|NC_000962.3|	211312	T	T	T	T	T	T	C	T	T	T	T	T	T	T	T	T	T	T	T	T	T	T	T	T
gi|448814763|ref|NC_000962.3|	211327	T	T	T	T	T	T	C	T	T	T	T	T	T	T	T	T	T	T	T	T	T	T	T	T
gi|448814763|ref|NC_000962.3|	211344	G	G	G	G	G	G	C	G	G	G	G	G	G	G	G	G	G	G	G	G	G	G	G	G
gi|448814763|ref|NC_000962.3|	211396	A	A	A	A	C	A	A	A	A	A	A	A	A	A	A	A	A	A	A	A	A	A	A	A
gi|448814763|ref|NC_000962.3|	211399	T	C	C	C	C	C	C	C	C	C	C	C	C	C	C	C	C	C	C	C	C	C	C	C
gi|448814763|ref|NC_000962.3|	211450	A	A	A	A	A	A	C	A	A	A	A	A	A	A	A	A	A	A	A	A	A	A	A	A
gi|448814763|ref|NC_000962.3|	211483	G	G	G	G	G	G	A	G	G	G	G	G	G	G	G	G	G	G	G	G	G	G	G	G
gi|448814763|ref|NC_000962.3|	211548	C	C	C	C	A	A	C	C	C	C	C	C	C	C	C	C	C	C	C	C	C	C	C	C
gi|448814763|ref|NC_000962.3|	211677	C	C	C	C	C	C	T	C	C	C	C	C	C	C	C	C	C	C	C	C	C	C	C	C
gi|448814763|ref|NC_000962.3|	211738	C	C	C	C	C	C	T	C	C	C	C	C	C	C	C	C	C	C	C	C	C	C	C	C
gi|448814763|ref|NC_000962.3|	211762	C	C	C	C	C	C	G	C	C	C	C	C	C	C	C	C	C	C	C	C	C	C	C	C
gi|448814763|ref|NC_000962.3|	211834	C	C	C	C	C	C	G	C	C	C	C	C	C	C	C	C	C	C	C	C	C	C	C	C
gi|448814763|ref|NC_000962.3|	211842	C	C	C	C	C	C	T	C	C	C	C	C	C	C	C	C	C	C	C	C	C	C	C	C
gi|448814763|ref|NC_000962.3|	211852	T	T	T	T	T	T	C	T	T	T	T	T	T	T	T	T	T	T	T	T	T	T	T	T
gi|448814763|ref|NC_000962.3|	211864	C	C	C	C	C	C	A	C	C	C	C	C	C	C	C	C	C	C	C	C	C	C	C	C
gi|448814763|ref|NC_000962.3|	211978	C	C	C	C	C	C	G	C	C	C	C	C	C	C	C	C	C	C	C	C	C	C	C	C
gi|448814763|ref|NC_000962.3|	211993	C	C	C	C	C	C	C	A	A	C	C	C	C	C	C	C	C	C	C	C	C	C	C	C
gi|448814763|ref|NC_000962.3|	212106	G	G	G	G	G	G	A	G	G	G	G	G	G	G	G	G	G	G	G	G	G	G	G	G
gi|448814763|ref|NC_000962.3|	212122	G	G	G	G	G	G	A	G	G	G	G	G	G	G	G	G	G	G	G	G	G	G	G	G
gi|448814763|ref|NC_000962.3|	212156	G	G	G	G	G	G	A	G	G	G	G	G	G	G	G	G	G	G	G	G	G	G	G	G
gi|448814763|ref|NC_000962.3|	212165	G	G	G	G	A	A	G	G	G	G	G	G	G	G	G	G	G	G	G	G	G	G	G	G
gi|448814763|ref|NC_000962.3|	212179	A	A	A	A	A	A	C	A	A	A	A	A	A	A	A	A	A	A	A	A	A	A	A	A
gi|448814763|ref|NC_000962.3|	212244	G	G	G	G	G	G	G	G	G	G	G	G	G	G	G	G	G	G	G	G	G	A	A	G
gi|448814763|ref|NC_000962.3|	212254	G	G	G	G	G	G	G	G	G	G	G	G	G	G	G	G	G	G	G	G	G	G	G	A
gi|448814763|ref|NC_000962.3|	212322	T	T	T	T	T	T	C	T	T	T	T	T	T	T	T	T	T	T	T	T	T	T	T	T
gi|448814763|ref|NC_000962.3|	212353	C	C	C	C	C	C	C	C	C	C	C	C	C	C	C	C	C	T	T	C	C	C	C	C
gi|448814763|ref|NC_000962.3|	212423	G	G	G	G	G	G	T	G	G	G	G	G	G	G	G	G	G	G	G	G	G	G	G	G
gi|448814763|ref|NC_000962.3|	212424	G	G	G	G	G	G	C	G	G	G	G	G	G	G	G	G	G	G	G	G	G	G	G	G
gi|448814763|ref|NC_000962.3|	212485	C	C	C	C	C	C	T	C	C	C	C	C	C	C	C	C	C	C	C	C	C	C	C	C
gi|448814763|ref|NC_000962.3|	212512	C	C	C	A	C	C	C	C	C	C	C	C	C	C	C	C	C	C	C	C	C	C	C	C
gi|448814763|ref|NC_000962.3|	212603	C	C	C	C	C	C	G	C	C	C	C	C	C	C	C	C	C	C	C	C	C	C	C	C
gi|448814763|ref|NC_000962.3|	212648	C	C	C	C	C	C	T	C	C	C	C	C	C	C	C	C	C	C	C	C	C	C	C	C
gi|448814763|ref|NC_000962.3|	212731	T	T	T	T	T	G	T	T	T	T	T	T	T	T	T	T	T	T	T	T	T	T	T	T
gi|448814763|ref|NC_000962.3|	212736	C	C	C	C	C	C	T	C	C	C	C	C	C	C	C	C	C	C	C	C	C	C	C	C
gi|448814763|ref|NC_000962.3|	212739	A	A	A	A	A	A	G	A	A	A	A	A	A	A	A	A	A	A	A	A	A	A	A	A
gi|448814763|ref|NC_000962.3|	213147	C	C	C	C	C	C	C	C	C	A	A	C	C	C	C	C	C	C	C	C	C	C	C	C
gi|448814763|ref|NC_000962.3|	213207	G	G	G	G	G	T	G	G	G	G	G	G	G	G	G	G	G	G	G	G	G	G	G	G
gi|448814763|ref|NC_000962.3|	213225	A	A	A	A	A	A	C	A	A	A	A	A	A	A	A	A	A	A	A	A	A	A	A	A
gi|448814763|ref|NC_000962.3|	213281	C	C	C	C	C	C	C	C	C	T	T	C	C	C	C	C	C	C	C	C	C	C	C	C
gi|448814763|ref|NC_000962.3|	213284	G	G	G	G	G	G	A	G	G	G	G	G	G	G	G	G	G	G	G	G	G	G	G	G
gi|448814763|ref|NC_000962.3|	213367	A	A	A	A	A	A	G	A	A	A	A	A	A	A	A	A	A	A	A	A	A	A	A	A
gi|448814763|ref|NC_000962.3|	213652	G	G	G	G	G	G	A	G	G	G	G	G	G	G	G	G	G	G	G	G	G	G	G	G
gi|448814763|ref|NC_000962.3|	213734	C	C	C	C	C	C	T	C	C	C	C	C	C	C	C	C	C	C	C	C	C	C	C	C
gi|448814763|ref|NC_000962.3|	213958	G	G	G	G	G	G	A	G	G	G	G	G	G	G	G	G	G	G	G	G	G	G	G	G
gi|448814763|ref|NC_000962.3|	214176	A	A	A	A	A	A	G	A	A	A	A	A	A	A	A	A	A	A	A	A	A	A	A	A
gi|448814763|ref|NC_000962.3|	214182	T	T	T	T	T	T	T	C	T	T	T	T	T	T	T	T	T	T	T	T	T	T	T	T
gi|448814763|ref|NC_000962.3|	214323	G	G	G	G	G	G	A	G	G	G	G	G	G	G	G	G	G	G	G	G	G	G	G	G
gi|448814763|ref|NC_000962.3|	214356	C	C	C	C	C	C	C	C	C	C	C	C	C	C	C	C	C	C	C	A	C	C	C	C
gi|448814763|ref|NC_000962.3|	214441	T	T	T	T	T	T	C	T	T	T	T	T	T	T	T	T	T	T	T	T	T	T	T	T
gi|448814763|ref|NC_000962.3|	214559	G	G	G	G	G	G	G	G	G	G	G	G	G	G	G	G	G	G	G	G	G	A	G	G
gi|448814763|ref|NC_000962.3|	214612	T	T	T	T	T	T	C	T	T	T	T	T	T	T	T	T	T	T	T	T	T	T	T	T
gi|448814763|ref|NC_000962.3|	214955	C	C	C	C	C	C	T	C	C	C	C	C	C	C	C	C	C	C	C	C	C	C	C	C
gi|448814763|ref|NC_000962.3|	215037	G	G	G	G	G	G	C	G	G	G	G	G	G	G	G	G	G	G	G	G	G	G	G	G
gi|448814763|ref|NC_000962.3|	215091	C	C	C	C	C	C	G	C	C	C	C	C	C	C	C	C	C	C	C	C	C	C	C	C
gi|448814763|ref|NC_000962.3|	215125	A	-	A	A	A	A	G	A	A	A	A	A	A	A	A	A	A	A	A	A	A	A	A	A
gi|448814763|ref|NC_000962.3|	215133	A	A	A	A	A	A	G	A	A	A	A	A	A	A	A	A	A	A	A	A	A	A	A	A
gi|448814763|ref|NC_000962.3|	215142	G	G	G	G	G	G	A	G	G	G	G	G	G	G	G	G	G	G	G	G	G	G	G	G
gi|448814763|ref|NC_000962.3|	215151	A	A	A	A	A	A	G	A	A	A	A	A	A	A	A	A	A	A	A	A	A	A	A	A
gi|448814763|ref|NC_000962.3|	215160	C	C	G	C	C	C	C	C	C	C	C	C	C	C	C	C	C	C	C	C	C	C	C	C
gi|448814763|ref|NC_000962.3|	215166	C	C	C	C	C	C	T	C	C	C	C	C	C	C	C	C	C	C	C	C	C	C	C	C
gi|448814763|ref|NC_000962.3|	215238	C	C	C	C	C	C	C	T	T	C	C	C	C	C	C	C	C	C	C	C	C	C	C	C
gi|448814763|ref|NC_000962.3|	215452	T	T	T	T	T	T	C	T	T	T	T	T	T	T	T	T	T	T	T	T	T	T	T	T
gi|448814763|ref|NC_000962.3|	215541	C	C	C	C	C	C	T	C	C	C	C	C	C	C	C	C	C	C	C	C	C	C	C	C
gi|448814763|ref|NC_000962.3|	215568	T	T	T	T	T	T	C	T	T	T	T	T	T	T	T	T	T	T	T	T	T	T	T	T
gi|448814763|ref|NC_000962.3|	215571	C	C	C	C	C	C	G	C	C	C	C	C	C	C	C	C	C	C	C	C	C	C	C	C
gi|448814763|ref|NC_000962.3|	215613	G	G	G	G	G	G	C	G	G	G	G	G	G	G	G	G	G	G	G	G	G	G	G	G
gi|448814763|ref|NC_000962.3|	215626	G	-	G	G	G	G	T	G	G	G	G	G	G	G	G	G	G	G	G	G	G	G	G	G
gi|448814763|ref|NC_000962.3|	215977	C	C	C	C	C	C	C	C	C	T	T	C	C	C	C	C	C	C	C	C	C	C	C	C
gi|448814763|ref|NC_000962.3|	216023	T	T	T	T	T	T	C	T	T	T	T	T	T	T	T	T	T	T	T	T	T	T	T	T
gi|448814763|ref|NC_000962.3|	216354	A	A	A	A	A	A	G	A	A	A	A	A	A	A	A	A	A	A	A	A	A	A	A	A
gi|448814763|ref|NC_000962.3|	216451	T	T	T	T	T	T	G	T	T	T	T	T	T	T	T	T	T	T	T	T	T	T	T	T
gi|448814763|ref|NC_000962.3|	216542	A	A	A	A	A	A	G	A	A	A	A	A	A	A	A	A	A	A	A	A	A	A	A	A
gi|448814763|ref|NC_000962.3|	216571	C	C	C	C	C	C	C	C	C	C	C	C	C	T	C	C	C	C	C	C	C	C	C	C
gi|448814763|ref|NC_000962.3|	216598	A	A	A	A	A	A	G	A	A	A	A	A	A	A	A	A	A	A	A	A	A	A	A	A
gi|448814763|ref|NC_000962.3|	216810	-	A	A	G	A	A	A	A	A	A	A	A	A	A	A	A	A	A	A	A	A	A	A	A
gi|448814763|ref|NC_000962.3|	217027	-	G	G	-	G	G	T	G	G	G	G	G	G	G	G	G	G	G	G	G	G	G	G	G
gi|448814763|ref|NC_000962.3|	217136	-	A	A	-	A	A	G	A	A	A	A	A	A	A	A	A	A	A	A	A	A	A	A	A
gi|448814763|ref|NC_000962.3|	217184	-	C	C	-	C	C	T	C	C	C	C	C	C	C	C	C	C	C	C	C	C	C	C	C
gi|448814763|ref|NC_000962.3|	217201	-	C	C	-	C	C	C	C	C	C	C	C	C	T	T	T	T	T	T	T	T	T	T	C
gi|448814763|ref|NC_000962.3|	217237	-	A	A	-	A	A	G	A	A	A	A	A	A	A	A	A	A	A	A	A	A	A	A	A
gi|448814763|ref|NC_000962.3|	217522	-	G	G	-	G	G	A	G	G	G	G	G	G	G	G	G	G	G	G	G	G	G	G	G
gi|448814763|ref|NC_000962.3|	217597	C	C	C	C	C	C	T	C	C	C	C	C	C	C	C	C	C	C	C	C	C	C	C	C
gi|448814763|ref|NC_000962.3|	217759	T	T	T	T	T	T	T	T	T	T	T	T	T	T	T	T	T	T	C	T	T	T	T	T
gi|448814763|ref|NC_000962.3|	217794	T	T	T	T	C	C	T	T	T	T	T	T	T	T	T	T	T	T	T	T	T	T	T	T
gi|448814763|ref|NC_000962.3|	217863	C	C	C	C	C	C	C	C	C	C	C	C	C	C	C	C	C	C	C	C	C	C	C	G
gi|448814763|ref|NC_000962.3|	217927	-	T	T	-	T	T	C	T	T	T	T	T	T	T	T	T	T	T	T	T	T	T	T	T
gi|448814763|ref|NC_000962.3|	218102	-	A	A	-	A	A	T	A	A	A	A	A	A	A	A	A	A	A	A	A	A	A	A	A
[truncated: 21,911 more rows]
