# Supplementary material for: Culture-independent detection and characterisation of Mycobacterium tuberculosis and M. africanum in sputum samples using shotgun metagenomics on a benchtop sequencer
Source: PeerJ. 2014 Sep 23;2:e585. doi: 10.7717/peerj.585 (PMC4179564; doi:10.7717/peerj.585)
Supplement: Supplemental Information 3 [file peerj-02-585-s003.txt]

Rv0031 transposase
Rv0797 IS like-2 transposase
Rv1035c transposase
Rv1036c transposase
Rv1041c transposase
Rv1042c putative transposase
Rv1756c transposase
Rv1757c transposase
Rv1763 transposase
Rv1764 transposase
Rv2512c transposase
Rv2666 IS1533 transposase
Rv2943 transposase
Rv2944 transposase
Rv1054 integrase
Rv2646 integrase
Rv3751 integrase
Rv0151c PE family protein
Rv0152c PE family protein
Rv0159c PE family protein
Rv0160c PE family protein
Rv0285 PE family protein
Rv0335c PE family protein
Rv0916c PE family protein
Rv1040c PE family protein
Rv1088 PE family protein
Rv1089 PE family protein
Rv1169c PE family protein
Rv1172c PE family protein
Rv1195 PE family protein
Rv1214c PE family protein
Rv1386 PE family protein
Rv1430 PE family protein
Rv1646 PE family protein
Rv1788 PE family protein
Rv1791 PE family protein
Rv1806 PE family protein
Rv2107 PE family protein
Rv2328 PE family protein
Rv2408 PE family protein
Rv2431c PE family protein
Rv2519 PE family protein
Rv2769c PE family protein
Rv3018A PE family protein
Rv3022A PE family protein
Rv3477 PE family protein
Rv3478 PE family protein
Rv3622c PE family protein
Rv3650 PE family protein
Rv3746c PE family protein
Rv3893c PE family protein
Rv3872 PE family-related protein
Rv0109 PE-PGRS family protein
Rv0124 PE-PGRS family protein
Rv0278c PE-PGRS family protein
Rv0279c PE-PGRS family protein
Rv0297 PE-PGRS family protein
Rv0532 PE-PGRS family protein
Rv0578c PE-PGRS family protein
Rv0742 PE-PGRS family protein
Rv0746 PE-PGRS family protein
Rv0747 PE-PGRS family protein
Rv0754 PE-PGRS family protein
Rv0832 PE-PGRS family protein
Rv0833 PE-PGRS family protein
Rv0834c PE-PGRS family protein
Rv0872c PE-PGRS family protein
Rv0977 PE-PGRS family protein
Rv0978c PE-PGRS family protein
Rv0980c PE-PGRS family protein
Rv1067c PE-PGRS family protein
Rv1068c PE-PGRS family protein
Rv1087 PE-PGRS family protein
Rv1091 PE-PGRS family protein
Rv1243c PE-PGRS family protein
Rv1325c PE-PGRS family protein
Rv1396c PE-PGRS family protein
Rv1441c PE-PGRS family protein
Rv1450c PE-PGRS family protein
Rv1452c PE-PGRS family protein
Rv1468c PE-PGRS family protein
Rv1651c PE-PGRS family protein
Rv1768 PE-PGRS family protein
Rv1803c PE-PGRS family protein
Rv1818c PE-PGRS family protein
Rv1840c PE-PGRS family protein
Rv1983 PE-PGRS family protein
Rv2126c PE-PGRS family protein
Rv2162c PE-PGRS family protein
Rv2340c PE-PGRS family protein
Rv2371 PE-PGRS family protein
Rv2396 PE-PGRS family protein
Rv2487c PE-PGRS family protein
Rv2490c PE-PGRS family protein
Rv2591 PE-PGRS family protein
Rv2615c PE-PGRS family protein
Rv2634c PE-PGRS family protein
Rv2741 PE-PGRS family protein
Rv2853 PE-PGRS family protein
Rv3344c PE-PGRS family protein
Rv3345c PE-PGRS family protein
Rv3367 PE-PGRS family protein
Rv3388 PE-PGRS family protein
Rv3507 PE-PGRS family protein
Rv3508 PE-PGRS family protein
Rv3511 PE-PGRS family protein
Rv3512 PE-PGRS family protein
Rv3514 PE-PGRS family protein
Rv3590c PE-PGRS family protein
Rv3595c PE-PGRS family protein
Rv3812 PE-PGRS family protein
Rv3652 PE-PGRS family-related protein
Rv3653 PE-PGRS family-related protein
Rv1586c phiRv1 integrase
Rv1573 phiRV1 phage protein
Rv1575 phiRV1 phage protein
Rv1576c phiRV1 phage protein
Rv1577c phiRv1 phage protein
Rv1578c phiRv1 phage protein
Rv1579c phiRv1 phage protein
Rv1580c phiRv1 phage protein
Rv1581c phiRv1 phage protein
Rv1582c phiRv1 phage protein
Rv1583c phiRv1 phage protein
Rv1584c phiRv1 phage protein
Rv1585c phiRv1 phage protein
Rv1574 phiRV1 phage related protein
Rv2659c phiRv2 prophage integrase
Rv2651c phiRv2 prophage protease
Rv2650c phiRv2 prophage protein
Rv2652c phiRv2 prophage protein
Rv2653c phiRv2 prophage protein
Rv2654c phiRv2 prophage protein
Rv2655c phiRv2 prophage protein
Rv2656c phiRv2 prophage protein
Rv2657c phiRv2 prophage protein
Rv0096 PPE family protein
Rv0256c PPE family protein
Rv0280 PPE family protein
Rv0286 PPE family protein
Rv0304c PPE family protein
Rv0305c PPE family protein
Rv0354c PPE family protein
Rv0355c PPE family protein
Rv0387c PPE family protein
Rv0388c PPE family protein
Rv0442c PPE family protein
Rv0453 PPE family protein
Rv0755c PPE family protein
Rv0878c PPE family protein
Rv0915c PPE family protein
Rv1039c PPE family protein
Rv1135c PPE family protein
Rv1168c PPE family protein
Rv1196 PPE family protein
Rv1361c PPE family protein
Rv1387 PPE family protein
Rv1548c PPE family protein
Rv1705c PPE family protein
Rv1706c PPE family protein
Rv1753c PPE family protein
Rv1787 PPE family protein
Rv1789 PPE family protein
Rv1790 PPE family protein
Rv1800 PPE family protein
Rv1801 PPE family protein
Rv1802 PPE family protein
Rv1807 PPE family protein
Rv1808 PPE family protein
Rv1809 PPE family protein
Rv1917c PPE family protein
Rv1918c PPE family protein
Rv2108 PPE family protein
Rv2123 PPE family protein
Rv2352c PPE family protein
Rv2353c PPE family protein
Rv2356c PPE family protein
Rv2430c PPE family protein
Rv2608 PPE family protein
Rv2768c PPE family protein
Rv2770c PPE family protein
Rv2892c PPE family protein
Rv3018c PPE family protein
Rv3021c PPE family protein
Rv3022c PPE family protein
Rv3125c PPE family protein
Rv3135 PPE family protein
Rv3136 PPE family protein
Rv3144c PPE family protein
Rv3159c PPE family protein
Rv3343c PPE family protein
Rv3347c PPE family protein
Rv3350c PPE family protein
Rv3425 PPE family protein
Rv3426 PPE family protein
Rv3429 PPE family protein
Rv3532 PPE family protein
Rv3533c PPE family protein
Rv3539 PPE family protein
Rv3558 PPE family protein
Rv3621c PPE family protein
Rv3738c PPE family protein
Rv3739c PPE family protein
Rv3873 PPE family protein
Rv3892c PPE family protein
Rv0741 transposase
Rv0755A transposase
Rv0795 transposase IS6110
Rv0796 transposase IS6110
Rv0850 transposase
Rv0920c transposase
Rv0922 transposase
Rv1034c transposase
Rv1047 transposase
Rv1149 transposase
Rv1199c transposase
Rv1313c transposase
Rv1369c transposase
Rv1370c transposase
Rv1765A transposase
Rv2013 transposase
Rv2014 transposase
Rv2105 transposase
Rv2106 transposase
Rv2167c transposase
Rv2168c transposase
Rv2177c transposase
Rv2278 transposase
Rv2279 transposase
Rv2354 transposase
Rv2355 transposase
Rv2424c transposase
Rv2479c transposase
Rv2480c transposase
Rv2648 transposase IS6110
Rv2649 transposase IS6110
Rv2791c transposase
Rv2810c transposase
Rv2812 transposase
Rv2814c transposase
Rv2815c transposase
Rv2885c transposase
Rv2943A transposase
Rv2961 transposase
Rv2978c transposase
Rv3023c transposase
Rv3115 transposase
